# Supplementary material for: Classifying Medulloblastoma Subgroups Based on Small, Clinically Achievable Gene Sets
Source: Front Oncol. 2021 Jun 10;11:637482. doi: 10.3389/fonc.2021.637482 (PMC8223061; doi:10.3389/fonc.2021.637482)
Supplement: Supplementary file 2 [file DataSheet_2.xlsx]

## Sheet: GSE85217 
Clinical data of medulloblastoma cohort in GSE85217
Study_ID	Sample_geo_accession	Age	AgeGroup	Gender	histology	Met status (1 Met, 0 M0)	Dead	OS (years)	Subgroup	Sample source
MB_SubtypeStudy_55001	GSM2261538	2.04	0-3	F	Classic	1	1	0.441667	SHH	Fresh frozen
MB_SubtypeStudy_55002	GSM2261539	3.65	4-10	M	Classic	1	1	1.73333	Group3	Fresh frozen
MB_SubtypeStudy_55003	GSM2261540	5.46	4-10	F	Classic	0	1	5.30833	Group4	Fresh frozen
MB_SubtypeStudy_55004	GSM2261541	6.55	4-10	F	Classic	0	0	16.0917	Group4	Fresh frozen
MB_SubtypeStudy_55005	GSM2261542	6.47	4-10	M	Classic	NA	0	12.8333	Group4	Fresh frozen
MB_SubtypeStudy_55006	GSM2261543	2.21	0-3	F	Desmoplastic	0	1	2.76667	SHH	Fresh frozen
MB_SubtypeStudy_55007	GSM2261544	7.16	4-10	M	Classic	0	1	1.15	SHH	Fresh frozen
MB_SubtypeStudy_55008	GSM2261545	11.05	10-17	M	LCA	0	1	3.88333	Group3	Fresh frozen
MB_SubtypeStudy_55009	GSM2261546	3.19	4-10	M	Classic	0	0	11.7833	Group4	Fresh frozen
MB_SubtypeStudy_55010	GSM2261547	0.5	0-3	M	Classic	NA	NA	NA	SHH	Fresh frozen
MB_SubtypeStudy_55011	GSM2261548	13	10-17	F	Classic	NA	NA	NA	WNT	Fresh frozen
MB_SubtypeStudy_55012	GSM2261549	1	0-3	M	Desmoplastic	NA	NA	NA	SHH	Fresh frozen
MB_SubtypeStudy_55013	GSM2261550	5	4-10	M	Classic	NA	NA	NA	SHH	Fresh frozen
MB_SubtypeStudy_55014	GSM2261551	3	4-10	F	Classic	0	0	10.75	WNT	Fresh frozen
MB_SubtypeStudy_55015	GSM2261552	39	18+	F	Classic	0	0	9.83333	SHH	Fresh frozen
MB_SubtypeStudy_55016	GSM2261553	8	4-10	M	Classic	0	0	5	WNT	Fresh frozen
MB_SubtypeStudy_55017	GSM2261554	4	4-10	M	Classic	NA	NA	NA	Group3	Fresh frozen
MB_SubtypeStudy_55018	GSM2261555	4	4-10	F	Classic	NA	NA	NA	Group3	Fresh frozen
MB_SubtypeStudy_55019	GSM2261556	12	10-17	M	Classic	NA	NA	NA	Group4	Fresh frozen
MB_SubtypeStudy_55020	GSM2261557	4.82	4-10	F	Classic	1	0	10.725	Group4	Fresh frozen
MB_SubtypeStudy_55021	GSM2261558	5	4-10	M	Classic	NA	NA	NA	Group4	Fresh frozen
MB_SubtypeStudy_55022	GSM2261559	7	4-10	M	Classic	0	0	16.5	Group3	Fresh frozen
MB_SubtypeStudy_55023	GSM2261560	5	4-10	F	Classic	NA	NA	NA	Group3	Fresh frozen
MB_SubtypeStudy_55024	GSM2261561	5	4-10	M	Classic	1	0	13.9167	Group3	Fresh frozen
MB_SubtypeStudy_55025	GSM2261562	11	10-17	M	Classic	0	0	12.8333	Group4	Fresh frozen
MB_SubtypeStudy_55026	GSM2261563	5.83	4-10	M	Classic	1	0	15.4833	Group4	Fresh frozen
MB_SubtypeStudy_55027	GSM2261564	3.29	4-10	M	Desmoplastic	0	0	14.9083	Group4	Fresh frozen
MB_SubtypeStudy_55028	GSM2261565	2.57	0-3	F	Desmoplastic	1	1	6.74167	Group3	Fresh frozen
MB_SubtypeStudy_55029	GSM2261566	4.48	4-10	M	Classic	0	1	2.70833	Group3	Fresh frozen
MB_SubtypeStudy_55030	GSM2261567	5.2	4-10	M	Classic	0	0	6.65833	SHH	Fresh frozen
MB_SubtypeStudy_55031	GSM2261568	2	0-3	F	Desmoplastic	NA	NA	NA	SHH	Fresh frozen
MB_SubtypeStudy_55032	GSM2261569	39	18+	M	Classic	NA	NA	NA	SHH	Fresh frozen
MB_SubtypeStudy_55033	GSM2261570	0.9	0-3	F	Desmoplastic	NA	NA	NA	SHH	Fresh frozen
MB_SubtypeStudy_55034	GSM2261571	20	18+	F	Desmoplastic	NA	NA	NA	SHH	Fresh frozen
MB_SubtypeStudy_55035	GSM2261572	11	10-17	M	Classic	NA	NA	NA	Group4	Fresh frozen
MB_SubtypeStudy_55036	GSM2261573	2	0-3	M	Classic	NA	NA	NA	Group4	Fresh frozen
MB_SubtypeStudy_55037	GSM2261574	8.84	4-10	M	LCA	1	0	6.55	SHH	Fresh frozen
MB_SubtypeStudy_55038	GSM2261575	13	10-17	F	Classic	1	1	7.6625	Group4	Fresh frozen
MB_SubtypeStudy_55039	GSM2261576	12	10-17	M	Classic	1	0	6.7175	Group4	Fresh frozen
MB_SubtypeStudy_55040	GSM2261577	6	4-10	M	Classic	1	1	0.0916667	Group3	Fresh frozen
MB_SubtypeStudy_55041	GSM2261578	13	10-17	M	Classic	0	0	6.86833	Group4	Fresh frozen
MB_SubtypeStudy_55042	GSM2261579	8	4-10	F	Classic	1	1	NA	Group4	Fresh frozen
MB_SubtypeStudy_55043	GSM2261580	9	4-10	M	Classic	1	1	13.2925	WNT	Fresh frozen
MB_SubtypeStudy_55044	GSM2261581	9	4-10	F	Classic	1	1	1.975	Group3	Fresh frozen
MB_SubtypeStudy_55045	GSM2261582	11	10-17	M	Classic	0	1	4.38833	Group4	Fresh frozen
MB_SubtypeStudy_55046	GSM2261583	7	4-10	F	Classic	0	0	11.4167	Group4	Fresh frozen
MB_SubtypeStudy_55047	GSM2261584	5	4-10	M	Classic	NA	1	1.08333	Group4	Fresh frozen
MB_SubtypeStudy_55048	GSM2261585	10	10-17	M	Classic	NA	1	0.75	Group4	Fresh frozen
MB_SubtypeStudy_55049	GSM2261586	3	4-10	M	Classic	NA	1	0.833333	SHH	Fresh frozen
MB_SubtypeStudy_55050	GSM2261587	9	4-10	M	Classic	NA	0	2.33333	Group4	Fresh frozen
MB_SubtypeStudy_55051	GSM2261588	6	4-10	F	Classic	NA	0	3.83333	Group4	Fresh frozen
MB_SubtypeStudy_55052	GSM2261589	10	10-17	M	Classic	NA	0	5.83333	WNT	Fresh frozen
MB_SubtypeStudy_55053	GSM2261590	9	4-10	M	Classic	NA	0	5	Group3	Fresh frozen
MB_SubtypeStudy_55054	GSM2261591	12	10-17	M	Classic	NA	0	2	WNT	Fresh frozen
MB_SubtypeStudy_55055	GSM2261592	4.82	4-10	M	Classic	1	0	6.425	Group3	Fresh frozen
MB_SubtypeStudy_55056	GSM2261593	3	4-10	M	Desmoplastic	NA	NA	NA	Group3	Fresh frozen
MB_SubtypeStudy_55057	GSM2261594	2	0-3	M	Classic	NA	NA	NA	Group3	Fresh frozen
MB_SubtypeStudy_55058	GSM2261595	15	10-17	M	Classic	NA	NA	NA	Group4	Fresh frozen
MB_SubtypeStudy_55059	GSM2261596	9	4-10	M	Desmoplastic	NA	NA	NA	Group4	Fresh frozen
MB_SubtypeStudy_55060	GSM2261597	1	0-3	F	MBEN	NA	NA	NA	SHH	Fresh frozen
MB_SubtypeStudy_55061	GSM2261598	5	4-10	F	Classic	NA	NA	NA	SHH	Fresh frozen
MB_SubtypeStudy_55062	GSM2261599	5	4-10	F	Desmoplastic	NA	NA	NA	Group4	Fresh frozen
MB_SubtypeStudy_55063	GSM2261600	2	0-3	M	Classic	NA	NA	NA	SHH	Fresh frozen
MB_SubtypeStudy_55064	GSM2261601	1.9	0-3	M	Desmoplastic	NA	NA	NA	Group3	Fresh frozen
MB_SubtypeStudy_55065	GSM2261602	15	10-17	F	Classic	NA	NA	NA	SHH	Fresh frozen
MB_SubtypeStudy_55066	GSM2261603	1	0-3	M	Desmoplastic	NA	NA	NA	SHH	Fresh frozen
MB_SubtypeStudy_55067	GSM2261604	4	4-10	M	Classic	NA	NA	NA	Group3	Fresh frozen
MB_SubtypeStudy_55068	GSM2261605	8	4-10	F	Classic	0	0	5.48167	Group3	Fresh frozen
MB_SubtypeStudy_55069	GSM2261606	15	10-17	M	NA	1	1	10.1917	Group4	Fresh frozen
MB_SubtypeStudy_55070	GSM2261607	4	4-10	M	Classic	1	0	5.675	Group4	Fresh frozen
MB_SubtypeStudy_55071	GSM2261608	10	10-17	M	LCA	1	1	6.27917	Group4	Fresh frozen
MB_SubtypeStudy_55072	GSM2261609	6	4-10	F	Classic	0	0	5.98833	WNT	Fresh frozen
MB_SubtypeStudy_55073	GSM2261610	15	10-17	M	LCA	1	0	NA	Group4	Fresh frozen
MB_SubtypeStudy_55074	GSM2261611	17	10-17	M	Classic	1	0	5.33333	Group4	Fresh frozen
MB_SubtypeStudy_55075	GSM2261612	4	4-10	F	Classic	1	0	5.79167	Group3	Fresh frozen
MB_SubtypeStudy_55076	GSM2261613	5	4-10	M	LCA	1	1	0.791667	Group3	Fresh frozen
MB_SubtypeStudy_55077	GSM2261614	20	18+	F	Classic	NA	1	5	SHH	Fresh frozen
MB_SubtypeStudy_55078	GSM2261615	39	18+	F	Classic	NA	0	25	SHH	Fresh frozen
MB_SubtypeStudy_55079	GSM2261616	36	18+	M	Classic	NA	1	6	Group4	Fresh frozen
MB_SubtypeStudy_55080	GSM2261617	24	18+	F	Classic	NA	0	15	SHH	Fresh frozen
MB_SubtypeStudy_55081	GSM2261618	18	18+	M	Classic	NA	1	22	Group4	Fresh frozen
MB_SubtypeStudy_55082	GSM2261619	20	18+	M	Desmoplastic	1	NA	NA	SHH	Fresh frozen
MB_SubtypeStudy_55083	GSM2261620	27	18+	M	Classic	1	NA	NA	SHH	Fresh frozen
MB_SubtypeStudy_55084	GSM2261621	5	4-10	M	Classic	NA	NA	NA	Group4	Fresh frozen
MB_SubtypeStudy_55085	GSM2261622	5	4-10	F	Classic	NA	NA	NA	SHH	Fresh frozen
MB_SubtypeStudy_55086	GSM2261623	11	10-17	M	Classic	NA	NA	NA	Group4	Fresh frozen
MB_SubtypeStudy_55087	GSM2261624	5	4-10	M	MBEN	NA	NA	NA	Group3	Fresh frozen
MB_SubtypeStudy_55088	GSM2261625	4.92	4-10	M	Classic	0	0	13.075	Group3	Fresh frozen
MB_SubtypeStudy_55089	GSM2261626	6.61	4-10	F	Classic	0	0	11.5417	Group4	Fresh frozen
MB_SubtypeStudy_55090	GSM2261627	12.19	10-17	M	Classic	0	0	11.8333	Group4	Fresh frozen
MB_SubtypeStudy_55091	GSM2261628	2.58	0-3	M	Classic	0	1	0.425	Group3	Fresh frozen
MB_SubtypeStudy_55092	GSM2261629	10.09	10-17	M	NA	0	1	0.716667	SHH	Fresh frozen
MB_SubtypeStudy_55093	GSM2261630	5.62	4-10	F	Classic	0	0	5.59167	Group4	Fresh frozen
MB_SubtypeStudy_55094	GSM2261631	5.8	4-10	M	Classic	1	0	5.58333	Group4	Fresh frozen
MB_SubtypeStudy_55095	GSM2261632	10.59	10-17	F	Classic	0	0	5.575	Group4	Fresh frozen
MB_SubtypeStudy_55096	GSM2261633	13.72	10-17	M	LCA	0	1	1.06667	SHH	Fresh frozen
MB_SubtypeStudy_55097	GSM2261634	1	0-3	M	Desmoplastic	NA	NA	NA	SHH	Fresh frozen
MB_SubtypeStudy_55098	GSM2261635	4	4-10	M	Classic	1	1	0.333333	Group3	Fresh frozen
MB_SubtypeStudy_55099	GSM2261636	2	0-3	M	LCA	0	1	0.75	Group3	Fresh frozen
MB_SubtypeStudy_55100	GSM2261637	8	4-10	M	Classic	1	1	0.891667	Group4	Fresh frozen
MB_SubtypeStudy_55101	GSM2261638	4	4-10	F	Classic	0	0	13.025	Group4	Fresh frozen
MB_SubtypeStudy_55102	GSM2261639	23	18+	M	Classic	1	1	9.16667	Group4	Fresh frozen
MB_SubtypeStudy_55103	GSM2261640	5	4-10	F	LCA	1	0	8.66667	Group4	Fresh frozen
MB_SubtypeStudy_55104	GSM2261641	26	18+	M	Desmoplastic	0	0	8.91667	SHH	Fresh frozen
MB_SubtypeStudy_55105	GSM2261642	4	4-10	F	LCA	0	1	0.416667	Group3	Fresh frozen
MB_SubtypeStudy_55106	GSM2261643	8	4-10	M	Classic	0	1	10.3333	Group3	Fresh frozen
MB_SubtypeStudy_55107	GSM2261644	38	18+	M	Classic	0	1	2	SHH	Fresh frozen
MB_SubtypeStudy_55108	GSM2261645	8	4-10	M	Classic	0	1	8	Group3	Fresh frozen
MB_SubtypeStudy_55109	GSM2261646	12	10-17	F	Classic	1	0	8.08333	Group3	Fresh frozen
MB_SubtypeStudy_55110	GSM2261647	18	18+	M	Desmoplastic	0	0	9	SHH	Fresh frozen
MB_SubtypeStudy_55111	GSM2261648	8	4-10	M	Classic	0	0	8.5	WNT	Fresh frozen
MB_SubtypeStudy_55112	GSM2261649	17	10-17	M	Desmoplastic	0	0	8.58333	Group3	Fresh frozen
MB_SubtypeStudy_55113	GSM2261650	33	18+	M	Classic	0	1	4.83333	SHH	Fresh frozen
MB_SubtypeStudy_55114	GSM2261651	18	18+	F	Classic	0	1	3.58333	Group4	Fresh frozen
MB_SubtypeStudy_55115	GSM2261652	14	10-17	M	Classic	1	1	4.41667	Group4	Fresh frozen
MB_SubtypeStudy_55116	GSM2261653	13	10-17	M	Classic	0	0	4.66667	Group4	Fresh frozen
MB_SubtypeStudy_55117	GSM2261654	10	10-17	M	Classic	0	0	8.58333	Group4	Fresh frozen
MB_SubtypeStudy_55118	GSM2261655	3	4-10	M	Desmoplastic	0	0	10	SHH	Fresh frozen
MB_SubtypeStudy_55119	GSM2261656	4	4-10	M	Classic	1	0	7.33333	Group4	Fresh frozen
MB_SubtypeStudy_55120	GSM2261657	5	4-10	M	Desmoplastic	0	0	6.91667	SHH	Fresh frozen
MB_SubtypeStudy_55121	GSM2261658	1	0-3	M	Classic	0	1	0.5	SHH	Fresh frozen
MB_SubtypeStudy_55122	GSM2261659	8	4-10	M	Classic	1	0	2	Group4	Fresh frozen
MB_SubtypeStudy_55123	GSM2261660	5	4-10	F	Classic	0	0	6.75	Group4	Fresh frozen
MB_SubtypeStudy_55124	GSM2261661	16	10-17	F	Classic	0	0	2.5	SHH	Fresh frozen
MB_SubtypeStudy_55125	GSM2261662	9	4-10	M	Classic	1	1	2.5	Group4	Fresh frozen
MB_SubtypeStudy_55126	GSM2261663	8	4-10	M	Classic	1	1	2.75	Group4	Fresh frozen
MB_SubtypeStudy_55127	GSM2261664	10	10-17	F	Classic	1	0	6.5	Group4	Fresh frozen
MB_SubtypeStudy_55128	GSM2261665	5	4-10	M	Classic	1	0	4.75	Group4	Fresh frozen
MB_SubtypeStudy_55129	GSM2261666	4	4-10	M	Classic	1	0	5.83333	Group4	Fresh frozen
MB_SubtypeStudy_55130	GSM2261667	11	10-17	M	Classic	0	1	2.25	Group3	Fresh frozen
MB_SubtypeStudy_55131	GSM2261668	10	10-17	M	Classic	0	0	3.41667	Group3	Fresh frozen
MB_SubtypeStudy_55132	GSM2261669	7	4-10	M	Classic	1	0	3	Group4	Fresh frozen
MB_SubtypeStudy_55133	GSM2261670	6	4-10	F	Classic	0	0	2.25	Group4	Fresh frozen
MB_SubtypeStudy_55134	GSM2261671	6	4-10	M	Classic	0	0	5.58333	Group4	Fresh frozen
MB_SubtypeStudy_55135	GSM2261672	3	4-10	F	Classic	0	1	4.83333	Group4	Fresh frozen
MB_SubtypeStudy_55136	GSM2261673	1	0-3	M	Desmoplastic	0	0	5.25	SHH	Fresh frozen
MB_SubtypeStudy_55137	GSM2261674	6	4-10	F	Desmoplastic	0	0	5.33333	SHH	Fresh frozen
MB_SubtypeStudy_55138	GSM2261675	2	0-3	F	LCA	1	0	4.75	Group3	Fresh frozen
MB_SubtypeStudy_55139	GSM2261676	3	4-10	M	Classic	1	0	6.41667	Group3	Fresh frozen
MB_SubtypeStudy_55140	GSM2261677	10	10-17	M	Classic	0	0	5.33333	Group4	Fresh frozen
MB_SubtypeStudy_55141	GSM2261678	6	4-10	F	Classic	0	0	3	Group3	Fresh frozen
MB_SubtypeStudy_55142	GSM2261679	14	10-17	F	Classic	1	0	4.25	Group4	Fresh frozen
MB_SubtypeStudy_55143	GSM2261680	8	4-10	M	Classic	1	0	4	SHH	Fresh frozen
MB_SubtypeStudy_55144	GSM2261681	9	4-10	M	Classic	1	0	2.25	Group4	Fresh frozen
MB_SubtypeStudy_55145	GSM2261682	17	10-17	M	Classic	1	0	4.83333	Group4	Fresh frozen
MB_SubtypeStudy_55146	GSM2261683	6	4-10	M	Classic	0	0	5.08333	Group4	Fresh frozen
MB_SubtypeStudy_55147	GSM2261684	4	4-10	M	Classic	1	0	3.16667	Group4	Fresh frozen
MB_SubtypeStudy_55148	GSM2261685	5	4-10	M	Classic	0	0	6.5	Group4	Fresh frozen
MB_SubtypeStudy_55149	GSM2261686	10	10-17	M	Classic	0	1	4.75	Group4	Fresh frozen
MB_SubtypeStudy_55150	GSM2261687	10	10-17	M	Classic	0	0	4.5	WNT	Fresh frozen
MB_SubtypeStudy_55151	GSM2261688	11	10-17	M	Classic	0	1	3.58333	Group4	Fresh frozen
MB_SubtypeStudy_55152	GSM2261689	1	0-3	F	Desmoplastic	0	0	7.08333	SHH	Fresh frozen
MB_SubtypeStudy_55153	GSM2261690	4	4-10	M	Classic	1	0	3.5	Group4	Fresh frozen
MB_SubtypeStudy_55154	GSM2261691	1.6	0-3	F	Desmoplastic	0	0	5.25	SHH	Fresh frozen
MB_SubtypeStudy_55155	GSM2261692	4	4-10	M	Classic	1	1	5.66667	Group4	Fresh frozen
MB_SubtypeStudy_55156	GSM2261693	8	4-10	M	Classic	0	0	2.58333	Group4	Fresh frozen
MB_SubtypeStudy_55157	GSM2261694	4	4-10	F	Classic	1	0	4	Group4	Fresh frozen
MB_SubtypeStudy_55158	GSM2261695	8	4-10	F	Classic	1	0	5.58333	Group4	Fresh frozen
MB_SubtypeStudy_55159	GSM2261696	12	10-17	M	Classic	0	0	4.58333	Group4	Fresh frozen
MB_SubtypeStudy_55160	GSM2261697	7	4-10	F	Classic	1	0	4.5	Group4	Fresh frozen
MB_SubtypeStudy_55161	GSM2261698	17	10-17	M	Classic	0	0	3.16667	Group4	Fresh frozen
MB_SubtypeStudy_55162	GSM2261699	4	4-10	M	Classic	0	0	4	Group4	Fresh frozen
MB_SubtypeStudy_55163	GSM2261700	14	10-17	M	Classic	0	0	2.5	Group3	Fresh frozen
MB_SubtypeStudy_55164	GSM2261701	4	4-10	M	Classic	0	0	2.08333	Group3	Fresh frozen
MB_SubtypeStudy_55165	GSM2261702	8	4-10	M	Classic	0	0	3.33333	WNT	Fresh frozen
MB_SubtypeStudy_55166	GSM2261703	8	4-10	M	Classic	0	0	4	Group4	Fresh frozen
MB_SubtypeStudy_55167	GSM2261704	24	18+	M	Classic	0	0	5.08333	Group4	Fresh frozen
MB_SubtypeStudy_55168	GSM2261705	26	18+	F	Classic	0	0	1	Group4	Fresh frozen
MB_SubtypeStudy_55169	GSM2261706	27	18+	F	Classic	0	0	1.33333	WNT	Fresh frozen
MB_SubtypeStudy_55170	GSM2261707	27	18+	M	Classic	0	0	5.58333	WNT	Fresh frozen
MB_SubtypeStudy_55171	GSM2261708	24	18+	F	Classic	0	1	2.16667	SHH	Fresh frozen
MB_SubtypeStudy_55172	GSM2261709	18	18+	M	Classic	0	0	2.33333	SHH	Fresh frozen
MB_SubtypeStudy_55173	GSM2261710	46	18+	M	Classic	0	0	2.16667	SHH	Fresh frozen
MB_SubtypeStudy_55174	GSM2261711	29	18+	M	Classic	0	1	3.75	Group3	Fresh frozen
MB_SubtypeStudy_55175	GSM2261712	52	18+	M	Desmoplastic	0	0	4.83333	WNT	Fresh frozen
MB_SubtypeStudy_55176	GSM2261713	20	18+	M	Classic	0	0	3	WNT	Fresh frozen
MB_SubtypeStudy_55177	GSM2261714	NA	NA	NA	NA	NA	NA	NA	Group4	Fresh frozen
MB_SubtypeStudy_55178	GSM2261715	19	18+	F	Classic	0	0	7	WNT	Fresh frozen
MB_SubtypeStudy_55179	GSM2261716	18	18+	M	Classic	0	0	4.58333	SHH	Fresh frozen
MB_SubtypeStudy_55180	GSM2261717	18	18+	F	Classic	0	0	5.16667	WNT	Fresh frozen
MB_SubtypeStudy_55181	GSM2261718	NA	NA	NA	NA	NA	0	3	SHH	Fresh frozen
MB_SubtypeStudy_55182	GSM2261719	48	18+	M	Classic	0	0	3.83333	SHH	Fresh frozen
MB_SubtypeStudy_55183	GSM2261720	7.4	4-10	M	Classic	0	0	4.45833	Group3	Fresh frozen
MB_SubtypeStudy_55184	GSM2261721	12.5	10-17	M	Classic	0	1	11.3333	Group4	Fresh frozen
MB_SubtypeStudy_55185	GSM2261722	11.7	10-17	F	Classic	1	0	11.0833	Group3	Fresh frozen
MB_SubtypeStudy_55186	GSM2261723	13.4	10-17	M	Classic	0	0	6.33333	Group4	Fresh frozen
MB_SubtypeStudy_55187	GSM2261724	6.8	4-10	F	Classic	0	1	7.95833	Group4	Fresh frozen
MB_SubtypeStudy_55188	GSM2261725	9.9	4-10	F	Classic	0	1	2.66667	SHH	Fresh frozen
MB_SubtypeStudy_55189	GSM2261726	7.35	4-10	F	Classic	0	0	3.55833	WNT	Fresh frozen
MB_SubtypeStudy_55190	GSM2261727	9.19	4-10	M	Classic	0	1	9.025	Group4	Fresh frozen
MB_SubtypeStudy_55191	GSM2261728	3.53	4-10	M	LCA	1	0	4.03333	Group4	Fresh frozen
MB_SubtypeStudy_55192	GSM2261729	3	4-10	F	Desmoplastic	0	0	6	SHH	Fresh frozen
MB_SubtypeStudy_55193	GSM2261730	4	4-10	M	NA	NA	NA	NA	Group4	Fresh frozen
MB_SubtypeStudy_55194	GSM2261731	NA	NA	M	NA	NA	NA	NA	Group4	Fresh frozen
MB_SubtypeStudy_55195	GSM2261732	NA	NA	M	NA	NA	NA	NA	Group3	Fresh frozen
MB_SubtypeStudy_55196	GSM2261733	7	4-10	M	NA	NA	NA	NA	Group4	Fresh frozen
MB_SubtypeStudy_55197	GSM2261734	7	4-10	M	NA	NA	NA	NA	Group3	Fresh frozen
MB_SubtypeStudy_55198	GSM2261735	1.75	0-3	M	Desmoplastic	NA	NA	NA	SHH	Fresh frozen
MB_SubtypeStudy_55199	GSM2261736	11	10-17	M	NA	NA	NA	NA	Group4	Fresh frozen
MB_SubtypeStudy_55200	GSM2261737	13	10-17	F	NA	NA	NA	NA	Group3	Fresh frozen
MB_SubtypeStudy_55201	GSM2261738	32	18+	M	NA	0	0	3.91667	SHH	Fresh frozen
MB_SubtypeStudy_55202	GSM2261739	46	18+	M	NA	1	NA	10	SHH	Fresh frozen
MB_SubtypeStudy_55203	GSM2261740	18	18+	M	NA	1	NA	7	Group4	Fresh frozen
MB_SubtypeStudy_55204	GSM2261741	11	10-17	F	Classic	0	0	5.5	WNT	Fresh frozen
MB_SubtypeStudy_55205	GSM2261742	10	10-17	M	LCA	0	1	3.75	SHH	Fresh frozen
MB_SubtypeStudy_55206	GSM2261743	3.03	4-10	F	NA	0	0	12.8333	Group3	Fresh frozen
MB_SubtypeStudy_55207	GSM2261744	12.9	10-17	F	NA	0	0	7.825	Group4	Fresh frozen
MB_SubtypeStudy_55208	GSM2261745	4.87	4-10	M	NA	1	1	0.558333	Group3	Fresh frozen
MB_SubtypeStudy_55209	GSM2261746	2.1	0-3	M	Desmoplastic	1	0	2.60833	SHH	Fresh frozen
MB_SubtypeStudy_55210	GSM2261747	37.47	18+	F	NA	1	1	2.4975	SHH	Fresh frozen
MB_SubtypeStudy_55211	GSM2261748	2.46	0-3	M	NA	1	0	7.88667	Group3	Fresh frozen
MB_SubtypeStudy_55212	GSM2261749	7.21	4-10	M	NA	0	1	2.6025	Group4	Fresh frozen
MB_SubtypeStudy_55213	GSM2261750	33.7	18+	M	NA	0	0	8.0825	SHH	Fresh frozen
MB_SubtypeStudy_55214	GSM2261751	13.99	10-17	M	NA	0	1	1.41667	Group4	Fresh frozen
MB_SubtypeStudy_55215	GSM2261752	56.32	18+	M	NA	1	0	8.69	WNT	Fresh frozen
MB_SubtypeStudy_55216	GSM2261753	4.03	4-10	M	Desmoplastic	0	0	6.16667	SHH	Fresh frozen
MB_SubtypeStudy_55217	GSM2261754	8	4-10	M	NA	1	1	NA	Group4	Fresh frozen
MB_SubtypeStudy_55218	GSM2261755	9.09	4-10	M	LCA	0	0	3.325	Group4	Fresh frozen
MB_SubtypeStudy_55219	GSM2261756	3.74	4-10	M	NA	1	1	0.866667	Group3	Fresh frozen
MB_SubtypeStudy_55220	GSM2261757	3.16	4-10	M	NA	1	1	0.358333	Group3	Fresh frozen
MB_SubtypeStudy_55221	GSM2261758	5.18	4-10	M	NA	1	1	0.975	Group3	Fresh frozen
MB_SubtypeStudy_55222	GSM2261759	13	10-17	F	Classic	0	1	2.58333	Group4	Fresh frozen
MB_SubtypeStudy_55223	GSM2261760	3	4-10	F	Desmoplastic	0	0	8	SHH	Fresh frozen
MB_SubtypeStudy_55224	GSM2261761	9	4-10	F	Classic	1	1	1.83333	Group4	Fresh frozen
MB_SubtypeStudy_55225	GSM2261762	11	10-17	F	Classic	1	1	NA	SHH	Fresh frozen
MB_SubtypeStudy_55226	GSM2261763	8	4-10	F	Classic	1	0	7	Group3	Fresh frozen
MB_SubtypeStudy_55227	GSM2261764	6	4-10	M	Classic	0	1	NA	Group4	Fresh frozen
MB_SubtypeStudy_55228	GSM2261765	1.83	0-3	F	Classic	0	0	7.66667	SHH	Fresh frozen
MB_SubtypeStudy_55229	GSM2261766	15	10-17	M	Classic	0	1	2	WNT	Fresh frozen
MB_SubtypeStudy_55230	GSM2261767	4	4-10	M	Classic	0	0	10.75	Group4	Fresh frozen
MB_SubtypeStudy_55231	GSM2261768	3	4-10	M	LCA	1	NA	0.25	Group3	Fresh frozen
MB_SubtypeStudy_55232	GSM2261769	5	4-10	M	Classic	1	0	8	Group4	Fresh frozen
MB_SubtypeStudy_55233	GSM2261770	9	4-10	M	LCA	0	1	1.83333	Group4	Fresh frozen
MB_SubtypeStudy_55234	GSM2261771	8	4-10	M	LCA	0	0	10	WNT	Fresh frozen
MB_SubtypeStudy_55235	GSM2261772	7	4-10	M	Classic	1	1	1.5	Group4	Fresh frozen
MB_SubtypeStudy_55236	GSM2261773	11	10-17	M	Classic	1	0	7.83333	Group4	Fresh frozen
MB_SubtypeStudy_55237	GSM2261774	9	4-10	M	Classic	1	NA	2.16667	Group4	Fresh frozen
MB_SubtypeStudy_55238	GSM2261775	5	4-10	F	Desmoplastic	0	NA	11	SHH	Fresh frozen
MB_SubtypeStudy_55239	GSM2261776	3	4-10	M	Classic	0	0	8.75	SHH	Fresh frozen
MB_SubtypeStudy_55240	GSM2261777	10	10-17	F	Classic	1	1	3.91667	Group4	Fresh frozen
MB_SubtypeStudy_55241	GSM2261778	4	4-10	M	Classic	1	0	8.16667	Group4	Fresh frozen
MB_SubtypeStudy_55242	GSM2261779	3	4-10	F	Classic	0	0	7.91667	Group4	Fresh frozen
MB_SubtypeStudy_55243	GSM2261780	0.66	0-3	F	Classic	1	1	2	SHH	Fresh frozen
MB_SubtypeStudy_55244	GSM2261781	10	10-17	M	Classic	0	1	2.16667	Group4	Fresh frozen
MB_SubtypeStudy_55245	GSM2261782	5	4-10	M	Classic	0	0	11	SHH	Fresh frozen
MB_SubtypeStudy_55246	GSM2261783	5	4-10	M	Classic	1	1	2.33333	Group4	Fresh frozen
MB_SubtypeStudy_55247	GSM2261784	8	4-10	F	Classic	0	0	11.0833	Group4	Fresh frozen
MB_SubtypeStudy_55248	GSM2261785	13	10-17	M	Classic	1	NA	0.166667	Group4	Fresh frozen
MB_SubtypeStudy_55249	GSM2261786	10	10-17	F	Classic	0	0	11.1667	Group4	Fresh frozen
MB_SubtypeStudy_55250	GSM2261787	8	4-10	M	Classic	0	1	3.83333	Group4	Fresh frozen
MB_SubtypeStudy_55251	GSM2261788	13	10-17	M	Classic	0	NA	5.91667	Group4	Fresh frozen
MB_SubtypeStudy_55252	GSM2261789	6	4-10	F	Classic	1	0	10.3333	Group4	Fresh frozen
MB_SubtypeStudy_55253	GSM2261790	5	4-10	F	Classic	0	0	10.1667	Group4	Fresh frozen
MB_SubtypeStudy_55254	GSM2261791	1.58	0-3	F	Classic	0	0	6.33333	SHH	Fresh frozen
MB_SubtypeStudy_55255	GSM2261792	15	10-17	F	Classic	1	0	10.4167	Group4	Fresh frozen
MB_SubtypeStudy_55256	GSM2261793	8	4-10	F	Desmoplastic	0	1	3.41667	Group3	Fresh frozen
MB_SubtypeStudy_55257	GSM2261794	8	4-10	M	Classic	0	0	8.25	Group3	Fresh frozen
MB_SubtypeStudy_55258	GSM2261795	9	4-10	M	LCA	0	1	2	Group4	Fresh frozen
MB_SubtypeStudy_55259	GSM2261796	4	4-10	F	LCA	0	0	8.33333	Group4	Fresh frozen
MB_SubtypeStudy_55260	GSM2261797	7.72	4-10	M	Classic	0	0	3.18333	Group3	Fresh frozen
MB_SubtypeStudy_55261	GSM2261798	9	4-10	M	LCA	0	0	7.41667	SHH	Fresh frozen
MB_SubtypeStudy_55262	GSM2261799	7	4-10	M	LCA	0	1	1.58333	Group4	Fresh frozen
MB_SubtypeStudy_55263	GSM2261800	7	4-10	M	Classic	0	0	7.5	SHH	Fresh frozen
MB_SubtypeStudy_55264	GSM2261801	11	10-17	M	LCA	0	1	1.33333	SHH	Fresh frozen
MB_SubtypeStudy_55265	GSM2261802	1	0-3	M	MBEN	0	0	7.33333	SHH	Fresh frozen
MB_SubtypeStudy_55266	GSM2261803	12	10-17	M	MBEN	0	NA	1.83333	Group4	Fresh frozen
MB_SubtypeStudy_55267	GSM2261804	5	4-10	M	MBEN	1	0	7.66667	Group4	Fresh frozen
MB_SubtypeStudy_55268	GSM2261805	12	10-17	M	LCA	0	0	6.75	SHH	Fresh frozen
MB_SubtypeStudy_55269	GSM2261806	9	4-10	F	Desmoplastic	0	1	2.91667	Group4	Fresh frozen
MB_SubtypeStudy_55270	GSM2261807	1	0-3	M	MBEN	0	0	6.66667	SHH	Fresh frozen
MB_SubtypeStudy_55271	GSM2261808	11	10-17	M	Classic	0	1	0.916667	Group4	Fresh frozen
MB_SubtypeStudy_55272	GSM2261809	8	4-10	M	LCA	0	1	3	Group4	Fresh frozen
MB_SubtypeStudy_55273	GSM2261810	13	10-17	F	Classic	0	0	5.66667	Group4	Fresh frozen
MB_SubtypeStudy_55274	GSM2261811	9	4-10	M	Classic	1	0	5.91667	Group4	Fresh frozen
MB_SubtypeStudy_55275	GSM2261812	1.33	0-3	M	Classic	1	1	1	SHH	Fresh frozen
MB_SubtypeStudy_55276	GSM2261813	4	4-10	M	LCA	1	1	0.666667	Group4	Fresh frozen
MB_SubtypeStudy_55277	GSM2261814	10	10-17	F	Classic	0	1	3.33333	Group4	Fresh frozen
MB_SubtypeStudy_55278	GSM2261815	1.66	0-3	M	NA	0	0	12.25	SHH	Fresh frozen
MB_SubtypeStudy_55279	GSM2261816	33	18+	NA	LCA	0	0	2.25	SHH	Fresh frozen
MB_SubtypeStudy_55280	GSM2261817	1	0-3	NA	NA	0	0	2.16667	SHH	Fresh frozen
MB_SubtypeStudy_55281	GSM2261818	5.91	4-10	M	Classic	0	1	1	Group3	Fresh frozen
MB_SubtypeStudy_55282	GSM2261819	5.16	4-10	F	Desmoplastic	1	0	5.75	Group4	Fresh frozen
MB_SubtypeStudy_55283	GSM2261820	5.16	4-10	F	Classic	0	0	7.83333	Group3	Fresh frozen
MB_SubtypeStudy_55284	GSM2261821	26	18+	M	Classic	0	0	2.08333	SHH	Fresh frozen
MB_SubtypeStudy_55285	GSM2261822	24	18+	M	Classic	0	0	14.4167	WNT	Fresh frozen
MB_SubtypeStudy_55286	GSM2261823	0.91	0-3	M	Desmoplastic	0	0	4.08333	SHH	Fresh frozen
MB_SubtypeStudy_55287	GSM2261824	2.16	0-3	M	Classic	0	1	1.75	SHH	Fresh frozen
MB_SubtypeStudy_55288	GSM2261825	12	10-17	M	Classic	0	0	10	Group4	Fresh frozen
MB_SubtypeStudy_55289	GSM2261826	22	18+	M	Classic	0	0	1.83333	SHH	Fresh frozen
MB_SubtypeStudy_55290	GSM2261827	13	10-17	F	Classic	0	1	10.0833	Group4	Fresh frozen
MB_SubtypeStudy_55291	GSM2261828	43	18+	F	Classic	0	NA	5	SHH	Fresh frozen
MB_SubtypeStudy_55292	GSM2261829	7	4-10	M	Classic	0	0	14.3333	Group4	Fresh frozen
MB_SubtypeStudy_55293	GSM2261830	16	10-17	F	Classic	0	0	10.0833	SHH	Fresh frozen
MB_SubtypeStudy_55294	GSM2261831	8	4-10	F	LCA	0	1	2.25	Group4	Fresh frozen
MB_SubtypeStudy_55295	GSM2261832	0.75	0-3	F	Desmoplastic	0	0	3.41667	SHH	Fresh frozen
MB_SubtypeStudy_55296	GSM2261833	10	10-17	M	Classic	0	0	9.25	Group4	Fresh frozen
MB_SubtypeStudy_55297	GSM2261834	5.87	4-10	F	Classic	0	0	2.49167	SHH	Fresh frozen
MB_SubtypeStudy_55298	GSM2261835	18	18+	M	NA	1	NA	3.5	Group4	Fresh frozen
MB_SubtypeStudy_55299	GSM2261836	10	10-17	M	NA	0	0	11	Group4	Fresh frozen
MB_SubtypeStudy_55300	GSM2261837	6	4-10	F	NA	0	0	9	WNT	Fresh frozen
MB_SubtypeStudy_55301	GSM2261838	10	10-17	M	NA	1	0	7.41667	Group4	Fresh frozen
MB_SubtypeStudy_55302	GSM2261839	46	18+	F	NA	0	0	7.33333	SHH	Fresh frozen
MB_SubtypeStudy_55303	GSM2261840	8	4-10	M	NA	0	0	6.25	Group3	Fresh frozen
MB_SubtypeStudy_55304	GSM2261841	7	4-10	M	NA	0	1	3	Group3	Fresh frozen
MB_SubtypeStudy_55305	GSM2261842	44	18+	M	Classic	0	0	8.44083	SHH	Fresh frozen
MB_SubtypeStudy_55306	GSM2261843	4	4-10	M	LCA	1	1	0.775	Group3	Fresh frozen
MB_SubtypeStudy_55307	GSM2261844	26	18+	M	Desmoplastic	NA	NA	NA	SHH	Fresh frozen
MB_SubtypeStudy_55308	GSM2261845	7	4-10	F	NA	0	0	15.3583	Group3	Fresh frozen
MB_SubtypeStudy_55309	GSM2261846	14.36	10-17	M	Classic	0	1	6.01093	Group4	Fresh frozen
MB_SubtypeStudy_55310	GSM2261847	12.57	10-17	M	Classic	1	1	2.9235	Group4	Fresh frozen
MB_SubtypeStudy_55311	GSM2261848	5.99	4-10	F	Classic	1	1	4.55192	Group4	Fresh frozen
MB_SubtypeStudy_55312	GSM2261849	15.3	10-17	M	Classic	0	0	9.09292	WNT	Fresh frozen
MB_SubtypeStudy_55313	GSM2261850	8.48	4-10	F	Desmoplastic	0	0	8.93717	Group3	Fresh frozen
MB_SubtypeStudy_55314	GSM2261851	1.77	0-3	F	MBEN	0	0	6.95628	SHH	Fresh frozen
MB_SubtypeStudy_55315	GSM2261852	4.92	4-10	F	Classic	1	0	6.87432	Group4	Fresh frozen
MB_SubtypeStudy_55316	GSM2261853	1	0-3	M	Desmoplastic	1	0	5.54167	SHH	Fresh frozen
MB_SubtypeStudy_55317	GSM2261854	14	10-17	M	NA	1	0	13.625	Group4	Fresh frozen
MB_SubtypeStudy_55318	GSM2261855	2	0-3	M	NA	0	1	0.0191667	Group3	Fresh frozen
MB_SubtypeStudy_55319	GSM2261856	39	18+	M	Desmoplastic	0	0	2.10833	SHH	Fresh frozen
MB_SubtypeStudy_55320	GSM2261857	32	18+	M	Classic	NA	NA	NA	Group4	Fresh frozen
MB_SubtypeStudy_55321	GSM2261858	41	18+	M	Desmoplastic	NA	0	12.5	SHH	Fresh frozen
MB_SubtypeStudy_55322	GSM2261859	21	18+	M	Desmoplastic	0	0	13	SHH	Fresh frozen
MB_SubtypeStudy_55323	GSM2261860	28	18+	M	Desmoplastic	NA	NA	NA	SHH	Fresh frozen
MB_SubtypeStudy_55324	GSM2261861	8	4-10	F	Desmoplastic	1	0	13.1942	SHH	Fresh frozen
MB_SubtypeStudy_55325	GSM2261862	13	10-17	F	LCA	0	0	10.9167	WNT	Fresh frozen
MB_SubtypeStudy_55326	GSM2261863	2	0-3	F	NA	1	1	2.125	Group3	Fresh frozen
MB_SubtypeStudy_55327	GSM2261864	11	10-17	M	Classic	0	0	10	Group4	Fresh frozen
MB_SubtypeStudy_55328	GSM2261865	15	10-17	F	NA	1	0	8.55333	Group4	Fresh frozen
MB_SubtypeStudy_55329	GSM2261866	3	4-10	F	Classic	0	1	1.98333	SHH	Fresh frozen
MB_SubtypeStudy_55330	GSM2261867	10	10-17	M	NA	0	0	7	SHH	Fresh frozen
MB_SubtypeStudy_55331	GSM2261868	9	4-10	M	NA	0	0	9.58333	Group4	Fresh frozen
MB_SubtypeStudy_55332	GSM2261869	5	4-10	M	LCA	1	0	9.5	Group3	Fresh frozen
MB_SubtypeStudy_55333	GSM2261870	10	10-17	M	Classic	1	0	9.66667	Group4	Fresh frozen
MB_SubtypeStudy_55334	GSM2261871	8	4-10	M	Classic	0	1	8.91667	Group4	Fresh frozen
MB_SubtypeStudy_55335	GSM2261872	2	0-3	M	Classic	0	0	6.13083	Group4	Fresh frozen
MB_SubtypeStudy_55336	GSM2261873	7	4-10	M	Classic	0	1	5.66833	Group4	Fresh frozen
MB_SubtypeStudy_55337	GSM2261874	6	4-10	M	Classic	1	0	19.0333	Group3	Fresh frozen
MB_SubtypeStudy_55338	GSM2261875	10	10-17	F	Classic	0	0	12.9583	SHH	Fresh frozen
MB_SubtypeStudy_55339	GSM2261876	6	4-10	F	Classic	0	1	3.67667	SHH	Fresh frozen
MB_SubtypeStudy_55340	GSM2261877	26	18+	M	Desmoplastic	0	0	NA	SHH	Fresh frozen
MB_SubtypeStudy_55341	GSM2261878	7	4-10	M	LCA	1	0	NA	Group3	Fresh frozen
MB_SubtypeStudy_55342	GSM2261879	12	10-17	M	LCA	1	0	2.38833	Group4	Fresh frozen
MB_SubtypeStudy_55343	GSM2261880	9.3	4-10	F	Desmoplastic	1	1	5.53006	Group4	Fresh frozen
MB_SubtypeStudy_55344	GSM2261881	10.1	10-17	F	Classic	1	1	3.06831	Group3	Fresh frozen
MB_SubtypeStudy_55345	GSM2261882	13.54	10-17	M	Classic	1	0	9.89617	Group3	Fresh frozen
MB_SubtypeStudy_55346	GSM2261883	5.13	4-10	M	Classic	1	1	0.584699	Group3	Fresh frozen
MB_SubtypeStudy_55347	GSM2261884	8.22	4-10	M	NA	0	1	1.81667	Group4	Fresh frozen
MB_SubtypeStudy_55348	GSM2261885	22.3	18+	M	Classic	NA	1	0.708333	Group3	Fresh frozen
MB_SubtypeStudy_55349	GSM2261886	2.5	0-3	NA	NA	NA	NA	NA	Group4	Fresh frozen
MB_SubtypeStudy_55350	GSM2261887	7.1	4-10	M	Classic	0	0	6.58333	Group4	Fresh frozen
MB_SubtypeStudy_55351	GSM2261888	4.9	4-10	M	Classic	0	0	1.91667	SHH	Fresh frozen
MB_SubtypeStudy_55352	GSM2261889	31.3	18+	M	Classic	1	0	4.75	SHH	Fresh frozen
MB_SubtypeStudy_55353	GSM2261890	6.9	4-10	F	Classic	0	0	1.95833	WNT	Fresh frozen
MB_SubtypeStudy_55354	GSM2261891	19	18+	F	LCA	0	1	8.91667	SHH	Fresh frozen
MB_SubtypeStudy_55355	GSM2261892	9	4-10	M	Classic	1	0	4.58333	Group4	Fresh frozen
MB_SubtypeStudy_55356	GSM2261893	31	18+	F	LCA	0	0	0.916667	SHH	Fresh frozen
MB_SubtypeStudy_55357	GSM2261894	9	4-10	M	NA	NA	NA	NA	SHH	Fresh frozen
MB_SubtypeStudy_55358	GSM2261895	5	4-10	M	NA	NA	NA	NA	Group4	Fresh frozen
MB_SubtypeStudy_55359	GSM2261896	7	4-10	F	NA	NA	NA	NA	Group3	Fresh frozen
MB_SubtypeStudy_55360	GSM2261897	7	4-10	F	LCA	1	0	1.83333	Group4	Fresh frozen
MB_SubtypeStudy_55361	GSM2261898	4	4-10	M	Classic	0	0	1.90833	Group4	Fresh frozen
MB_SubtypeStudy_55362	GSM2261899	6	4-10	M	Classic	0	0	1.4	Group4	Fresh frozen
MB_SubtypeStudy_55363	GSM2261900	9	4-10	M	Classic	0	0	1.35	Group3	Fresh frozen
MB_SubtypeStudy_55364	GSM2261901	8	4-10	M	Classic	0	0	2.13333	Group4	Fresh frozen
MB_SubtypeStudy_55365	GSM2261902	17	10-17	M	Desmoplastic	1	0	1.76667	Group4	Fresh frozen
MB_SubtypeStudy_55366	GSM2261903	3	4-10	M	Classic	1	0	1.85833	Group4	Fresh frozen
MB_SubtypeStudy_55367	GSM2261904	6	4-10	M	Classic	0	0	3.66667	Group4	Fresh frozen
MB_SubtypeStudy_55368	GSM2261905	6	4-10	M	LCA	0	0	3.41667	WNT	Fresh frozen
MB_SubtypeStudy_55369	GSM2261906	8	4-10	M	Desmoplastic	0	0	3.33333	Group4	Fresh frozen
MB_SubtypeStudy_55370	GSM2261907	8	4-10	M	Classic	0	0	3.33333	SHH	Fresh frozen
MB_SubtypeStudy_55371	GSM2261908	4	4-10	F	Classic	1	0	2.91667	Group4	Fresh frozen
MB_SubtypeStudy_55372	GSM2261909	12	10-17	F	Classic	0	0	1.91667	Group4	Fresh frozen
MB_SubtypeStudy_55373	GSM2261910	8	4-10	M	Classic	0	0	2	Group4	Fresh frozen
MB_SubtypeStudy_55374	GSM2261911	2	0-3	F	MBEN	0	0	5.58333	SHH	Fresh frozen
MB_SubtypeStudy_55375	GSM2261912	2	0-3	M	Classic	1	1	1.25	Group4	Fresh frozen
MB_SubtypeStudy_55376	GSM2261913	13	10-17	F	Classic	NA	0	3.83333	Group4	Fresh frozen
MB_SubtypeStudy_55377	GSM2261914	8.9	4-10	M	Classic	1	0	10	SHH	Fresh frozen
MB_SubtypeStudy_55378	GSM2261915	12.9	10-17	M	Classic	0	0	9.58333	SHH	Fresh frozen
MB_SubtypeStudy_55379	GSM2261916	9	4-10	M	MBEN	0	1	3.33333	Group4	Fresh frozen
MB_SubtypeStudy_55380	GSM2261917	7.4	4-10	M	Classic	0	0	6.16667	Group4	Fresh frozen
MB_SubtypeStudy_55381	GSM2261918	7.3	4-10	M	MBEN	0	1	2.08333	Group4	Fresh frozen
MB_SubtypeStudy_55382	GSM2261919	5.7	4-10	M	Classic	1	1	1.83333	Group3	Fresh frozen
MB_SubtypeStudy_55383	GSM2261920	6.9	4-10	F	Classic	0	1	0.416667	Group4	Fresh frozen
MB_SubtypeStudy_55384	GSM2261921	12.8	10-17	M	Classic	1	0	6.66667	Group4	Fresh frozen
MB_SubtypeStudy_55385	GSM2261922	7.8	4-10	F	Desmoplastic	0	0	6.75	Group4	Fresh frozen
MB_SubtypeStudy_55386	GSM2261923	8.7	4-10	F	Classic	0	1	1.08333	Group4	Fresh frozen
MB_SubtypeStudy_55387	GSM2261924	2.5	0-3	F	Desmoplastic	0	1	1.08333	Group4	Fresh frozen
MB_SubtypeStudy_55388	GSM2261925	7.74	4-10	M	LCA	0	0	2.75	Group4	Fresh frozen
MB_SubtypeStudy_55389	GSM2261926	6.96	4-10	F	LCA	0	1	4.83333	Group3	Fresh frozen
MB_SubtypeStudy_55390	GSM2261927	9	4-10	F	Classic	0	0	2.05833	Group3	Fresh frozen
MB_SubtypeStudy_55391	GSM2261928	8.44	4-10	M	Classic	1	0	2.325	Group4	Fresh frozen
MB_SubtypeStudy_55392	GSM2261930	8.18	4-10	F	Classic	0	0	2.14167	WNT	Fresh frozen
MB_SubtypeStudy_55393	GSM2261933	8.3	4-10	F	Classic	0	0	2.29167	WNT	Fresh frozen
MB_SubtypeStudy_55394	GSM2261935	3	4-10	M	Desmoplastic	1	0	0.166667	Group4	Fresh frozen
MB_SubtypeStudy_55395	GSM2261937	1	0-3	F	Desmoplastic	1	0	0.25	SHH	Fresh frozen
MB_SubtypeStudy_55396	GSM2261939	9	4-10	M	Classic	0	0	0.25	Group4	Fresh frozen
MB_SubtypeStudy_55397	GSM2261941	1	0-3	M	Desmoplastic	0	0	1	SHH	Fresh frozen
MB_SubtypeStudy_55398	GSM2261943	7	4-10	M	LCA	0	1	0.941667	Group3	Fresh frozen
MB_SubtypeStudy_55399	GSM2261945	11	10-17	F	Classic	0	0	2.5	Group4	Fresh frozen
MB_SubtypeStudy_55400	GSM2261946	15	10-17	M	LCA	0	0	1.08333	SHH	Fresh frozen
MB_SubtypeStudy_55401	GSM2261949	2.66	0-3	F	Desmoplastic	0	0	0.833333	SHH	Fresh frozen
MB_SubtypeStudy_55402	GSM2261951	4	4-10	F	Classic	0	0	10.1667	Group4	Fresh frozen
MB_SubtypeStudy_55403	GSM2261953	5	4-10	F	LCA	0	0	2.91667	Group4	Fresh frozen
MB_SubtypeStudy_55404	GSM2261954	35	18+	F	Classic	0	0	0.75	SHH	Fresh frozen
MB_SubtypeStudy_55405	GSM2261955	10	10-17	M	Classic	0	0	NA	Group4	Fresh frozen
MB_SubtypeStudy_55406	GSM2261956	2	0-3	F	Desmoplastic	0	1	6.25	SHH	Fresh frozen
MB_SubtypeStudy_55407	GSM2261957	2.5	0-3	F	Classic	0	0	7.41667	Group4	Fresh frozen
MB_SubtypeStudy_55408	GSM2261958	7	4-10	M	Classic	1	0	10.8333	WNT	Fresh frozen
MB_SubtypeStudy_55409	GSM2261959	6	4-10	F	Classic	1	0	1.5	Group3	Fresh frozen
MB_SubtypeStudy_55410	GSM2261960	34	18+	F	Classic	0	1	6.5	SHH	Fresh frozen
MB_SubtypeStudy_55411	GSM2261961	25	18+	F	Classic	0	0	5.33333	SHH	Fresh frozen
MB_SubtypeStudy_55412	GSM2261962	1	0-3	F	Classic	1	1	4.25	Group4	Fresh frozen
MB_SubtypeStudy_55413	GSM2261963	5	4-10	M	Classic	0	0	6.08333	Group4	Fresh frozen
MB_SubtypeStudy_55414	GSM2261964	8	4-10	M	Classic	1	0	4.33333	Group4	Fresh frozen
MB_SubtypeStudy_55415	GSM2261965	1	0-3	M	Classic	0	0	2.58333	SHH	Fresh frozen
MB_SubtypeStudy_55416	GSM2261966	4	4-10	F	Classic	0	0	2.5	Group4	Fresh frozen
MB_SubtypeStudy_55417	GSM2261967	10	10-17	M	Classic	0	0	11.1667	Group4	Fresh frozen
MB_SubtypeStudy_55418	GSM2261968	1	0-3	M	Desmoplastic	0	0	8.5	SHH	Fresh frozen
MB_SubtypeStudy_55419	GSM2261969	12	10-17	M	Classic	1	1	1.91667	SHH	Fresh frozen
MB_SubtypeStudy_55420	GSM2261970	17	10-17	F	LCA	0	1	0.0833333	SHH	Fresh frozen
MB_SubtypeStudy_55421	GSM2261971	12	10-17	M	Classic	0	0	6.41667	WNT	Fresh frozen
MB_SubtypeStudy_55422	GSM2261972	47	18+	M	Classic	NA	0	5	SHH	Fresh frozen
MB_SubtypeStudy_55423	GSM2261973	20	18+	F	Classic	NA	0	3	WNT	Fresh frozen
MB_SubtypeStudy_55424	GSM2261974	6	4-10	F	Classic	NA	0	1.66667	SHH	Fresh frozen
MB_SubtypeStudy_55425	GSM2261975	NA	NA	NA	NA	NA	NA	NA	WNT	Fresh frozen
MB_SubtypeStudy_55426	GSM2261976	13	10-17	M	LCA	NA	0	3.33333	Group4	Fresh frozen
MB_SubtypeStudy_55427	GSM2261977	2	0-3	M	Classic	1	1	0.333333	Group4	Fresh frozen
MB_SubtypeStudy_55428	GSM2261978	9	4-10	M	Classic	NA	0	2.25	Group3	Fresh frozen
MB_SubtypeStudy_55429	GSM2261979	1	0-3	M	Desmoplastic	NA	0	1.83333	SHH	Fresh frozen
MB_SubtypeStudy_55430	GSM2261980	1.8	0-3	M	Classic	1	0	7.5	Group3	Fresh frozen
MB_SubtypeStudy_55431	GSM2261981	3.92	4-10	M	Classic	0	0	7.25	Group3	Fresh frozen
MB_SubtypeStudy_55432	GSM2261982	1.33	0-3	F	MBEN	0	0	5.25	SHH	Fresh frozen
MB_SubtypeStudy_55433	GSM2261983	NA	NA	NA	NA	NA	NA	NA	SHH	Fresh frozen
MB_SubtypeStudy_55434	GSM2261984	26	18+	F	Classic	0	NA	NA	SHH	Fresh frozen
MB_SubtypeStudy_55435	GSM2261985	16	10-17	M	Classic	0	0	11	Group4	Fresh frozen
MB_SubtypeStudy_55436	GSM2261986	2	0-3	F	Desmoplastic	0	0	8	WNT	Fresh frozen
MB_SubtypeStudy_55437	GSM2261987	1	0-3	M	Classic	0	0	9	SHH	Fresh frozen
MB_SubtypeStudy_55438	GSM2261988	12	10-17	M	Classic	1	1	3.91667	Group4	Fresh frozen
MB_SubtypeStudy_55439	GSM2261989	10	10-17	M	Classic	0	0	9	Group4	Fresh frozen
MB_SubtypeStudy_55440	GSM2261990	16	10-17	F	Classic	0	1	6.6	WNT	Fresh frozen
MB_SubtypeStudy_55441	GSM2261991	8	4-10	F	Classic	0	0	6	Group4	Fresh frozen
MB_SubtypeStudy_55442	GSM2261992	5	4-10	M	LCA	0	0	6	Group4	Fresh frozen
MB_SubtypeStudy_55443	GSM2261993	4	4-10	M	Classic	1	1	0.666667	SHH	Fresh frozen
MB_SubtypeStudy_55444	GSM2261994	1	0-3	M	Classic	0	0	10	SHH	Fresh frozen
MB_SubtypeStudy_55445	GSM2261995	20	18+	F	Classic	NA	NA	NA	SHH	Fresh frozen
MB_SubtypeStudy_55446	GSM2261996	14	10-17	M	Desmoplastic	NA	NA	NA	Group4	Fresh frozen
MB_SubtypeStudy_55447	GSM2261997	18	18+	M	Classic	0	0	8	SHH	Fresh frozen
MB_SubtypeStudy_55448	GSM2261998	8	4-10	M	Classic	0	0	3.83333	Group4	Fresh frozen
MB_SubtypeStudy_55449	GSM2261999	11	10-17	M	Classic	0	0	13	SHH	Fresh frozen
MB_SubtypeStudy_55450	GSM2262000	6	4-10	F	Desmoplastic	1	0	7.91667	SHH	Fresh frozen
MB_SubtypeStudy_55451	GSM2262001	8	4-10	M	Classic	0	0	5.75	Group4	Fresh frozen
MB_SubtypeStudy_55452	GSM2262002	12.6	10-17	M	Classic	0	0	1.78333	WNT	Fresh frozen
MB_SubtypeStudy_55453	GSM2262003	8	4-10	M	Desmoplastic	1	1	1.16667	Group4	Fresh frozen
MB_SubtypeStudy_55454	GSM2262004	9	4-10	M	Classic	1	0	7	Group4	Fresh frozen
MB_SubtypeStudy_55455	GSM2262005	23	18+	F	MBEN	0	0	NA	SHH	Fresh frozen
MB_SubtypeStudy_55456	GSM2262006	39	18+	F	Classic	0	1	1.91667	SHH	Fresh frozen
MB_SubtypeStudy_55457	GSM2262007	6	4-10	M	Desmoplastic	0	0	NA	Group4	Fresh frozen
MB_SubtypeStudy_55458	GSM2262008	19	18+	F	NA	0	0	NA	SHH	Fresh frozen
MB_SubtypeStudy_55459	GSM2262009	26	18+	M	Desmoplastic	0	0	NA	SHH	Fresh frozen
MB_SubtypeStudy_55460	GSM2262010	37	18+	M	Classic	0	NA	0.166667	SHH	Fresh frozen
MB_SubtypeStudy_55461	GSM2262011	14	10-17	M	Desmoplastic	0	0	2.08333	SHH	Fresh frozen
MB_SubtypeStudy_55462	GSM2262012	0.5	0-3	M	Desmoplastic	0	0	3.25	SHH	Fresh frozen
MB_SubtypeStudy_55463	GSM2262013	9	4-10	F	Classic	1	0	2.29167	Group4	Fresh frozen
MB_SubtypeStudy_55464	GSM2262014	11	10-17	M	Classic	NA	1	NA	Group3	Fresh frozen
MB_SubtypeStudy_55465	GSM2262015	5	4-10	F	Classic	0	0	4.91667	Group3	Fresh frozen
MB_SubtypeStudy_55466	GSM2262016	7	4-10	M	Classic	0	0	6.5	Group3	Fresh frozen
MB_SubtypeStudy_55467	GSM2262017	12	10-17	F	Classic	0	0	5	Group4	Fresh frozen
MB_SubtypeStudy_55468	GSM2262018	10	10-17	F	Classic	0	0	6.16667	Group3	Fresh frozen
MB_SubtypeStudy_55469	GSM2262019	4	4-10	M	LCA	1	1	2.82417	SHH	Fresh frozen
MB_SubtypeStudy_55470	GSM2262020	15	10-17	M	Classic	1	1	0.0833333	Group4	Fresh frozen
MB_SubtypeStudy_55471	GSM2262021	13	10-17	M	Classic	0	0	14.0833	Group3	Fresh frozen
MB_SubtypeStudy_55472	GSM2262022	2.3	0-3	M	Classic	0	0	8.16667	Group3	Fresh frozen
MB_SubtypeStudy_55473	GSM2262023	7	4-10	F	Classic	0	0	NA	Group4	Fresh frozen
MB_SubtypeStudy_55474	GSM2262024	10	10-17	F	Classic	0	0	17.9167	WNT	Fresh frozen
MB_SubtypeStudy_55475	GSM2262025	NA	NA	NA	NA	NA	NA	NA	Group4	Fresh frozen
MB_SubtypeStudy_55476	GSM2262026	9.5	4-10	F	Classic	0	0	11.4167	Group4	Fresh frozen
MB_SubtypeStudy_55477	GSM2262027	2	0-3	F	Desmoplastic	0	0	3.83333	SHH	Fresh frozen
MB_SubtypeStudy_55478	GSM2262028	NA	NA	NA	NA	NA	NA	NA	Group4	Fresh frozen
MB_SubtypeStudy_55479	GSM2262029	8.19	4-10	F	Desmoplastic	0	1	1.59167	SHH	Fresh frozen
MB_SubtypeStudy_55480	GSM2262030	4.18	4-10	M	Classic	1	1	3.74167	Group4	Fresh frozen
MB_SubtypeStudy_55481	GSM2262031	11.43	10-17	M	Classic	0	0	4.39167	Group4	Fresh frozen
MB_SubtypeStudy_55482	GSM2262032	10.74	10-17	M	LCA	0	0	4.55	Group3	Fresh frozen
MB_SubtypeStudy_55483	GSM2262033	12.99	10-17	M	Classic	1	1	3.43333	Group4	Fresh frozen
MB_SubtypeStudy_55484	GSM2262034	5.79	4-10	M	Classic	0	0	3.35	Group4	Fresh frozen
MB_SubtypeStudy_55485	GSM2262035	8.13	4-10	M	Classic	NA	0	1.90833	Group4	Fresh frozen
MB_SubtypeStudy_55486	GSM2262036	3.03	4-10	M	Classic	0	0	2.70833	Group3	Fresh frozen
MB_SubtypeStudy_55487	GSM2262037	7	4-10	M	Desmoplastic	0	0	2.58333	SHH	Fresh frozen
MB_SubtypeStudy_55488	GSM2262038	1.91	0-3	F	LCA	1	0	2.16667	Group3	Fresh frozen
MB_SubtypeStudy_55489	GSM2262039	3.08	4-10	M	Classic	1	1	0.916667	Group3	Fresh frozen
MB_SubtypeStudy_55490	GSM2262040	9.33	4-10	M	LCA	0	0	1.5	WNT	Fresh frozen
MB_SubtypeStudy_55491	GSM2262041	21	18+	F	NA	NA	NA	NA	Group4	Fresh frozen
MB_SubtypeStudy_55492	GSM2262042	7.97	4-10	M	Classic	NA	0	1.44167	Group4	Fresh frozen
MB_SubtypeStudy_55493	GSM2262043	3.82	4-10	F	LCA	NA	0	1.575	SHH	Fresh frozen
MB_SubtypeStudy_55494	GSM2262044	8.79	4-10	M	LCA	0	0	1.06667	Group4	Fresh frozen
MB_SubtypeStudy_55495	GSM2262045	15.24	10-17	F	Classic	NA	0	1.225	SHH	Fresh frozen
MB_SubtypeStudy_55496	GSM2262046	7.26	4-10	M	Classic	0	0	12.75	Group4	Fresh frozen
MB_SubtypeStudy_55497	GSM2262047	1.68	0-3	M	Desmoplastic	0	0	3.58333	SHH	Fresh frozen
MB_SubtypeStudy_55498	GSM2262048	7.71	4-10	F	Desmoplastic	0	1	1.16667	Group3	Fresh frozen
MB_SubtypeStudy_55499	GSM2262049	14.75	10-17	F	Classic	0	0	4.66667	Group4	Fresh frozen
MB_SubtypeStudy_55500	GSM2262050	0.24	0-3	F	Desmoplastic	0	0	12.1667	SHH	Fresh frozen
MB_SubtypeStudy_55501	GSM2262051	4.3	4-10	F	Classic	0	0	12.9167	Group4	Fresh frozen
MB_SubtypeStudy_55502	GSM2262052	16	10-17	M	NA	0	0	6.33333	SHH	Fresh frozen
MB_SubtypeStudy_55503	GSM2262053	6	4-10	M	NA	1	0	5.66667	Group4	Fresh frozen
MB_SubtypeStudy_55504	GSM2262054	6	4-10	M	NA	0	0	6.08333	SHH	Fresh frozen
MB_SubtypeStudy_55505	GSM2262055	NA	NA	NA	NA	NA	NA	NA	SHH	Fresh frozen
MB_SubtypeStudy_55506	GSM2262056	NA	NA	NA	NA	NA	NA	NA	Group3	Fresh frozen
MB_SubtypeStudy_55507	GSM2262057	NA	NA	NA	NA	NA	NA	NA	SHH	Fresh frozen
MB_SubtypeStudy_55508	GSM2262058	NA	NA	NA	NA	NA	NA	NA	Group3	Fresh frozen
MB_SubtypeStudy_55509	GSM2262059	NA	NA	NA	NA	NA	NA	NA	Group4	Fresh frozen
MB_SubtypeStudy_55510	GSM2262060	NA	NA	NA	NA	NA	NA	NA	Group4	Fresh frozen
MB_SubtypeStudy_55511	GSM2262061	24	18+	F	NA	1	0	NA	Group4	Fresh frozen
MB_SubtypeStudy_55512	GSM2262062	3	4-10	F	NA	0	0	NA	SHH	Fresh frozen
MB_SubtypeStudy_55513	GSM2262063	8	4-10	M	NA	1	1	NA	Group4	Fresh frozen
MB_SubtypeStudy_55514	GSM2262064	5	4-10	M	Classic	0	0	2.66667	Group4	Fresh frozen
MB_SubtypeStudy_55515	GSM2262065	NA	NA	F	NA	NA	NA	NA	Group3	Fresh frozen
MB_SubtypeStudy_55516	GSM2262066	5	4-10	M	LCA	NA	NA	NA	SHH	Fresh frozen
MB_SubtypeStudy_55517	GSM2262067	5.1	4-10	F	NA	0	0	4.83333	Group4	Fresh frozen
MB_SubtypeStudy_55518	GSM2262068	7	4-10	M	NA	1	0	4.75	Group4	Fresh frozen
MB_SubtypeStudy_55519	GSM2262069	9.7	4-10	F	NA	0	0	4.58333	WNT	Fresh frozen
MB_SubtypeStudy_55520	GSM2262070	3.2	4-10	M	NA	0	0	4.33333	Group3	Fresh frozen
MB_SubtypeStudy_55521	GSM2262071	14.2	10-17	F	NA	0	0	4.33333	WNT	Fresh frozen
MB_SubtypeStudy_55522	GSM2262072	NA	NA	NA	NA	NA	NA	NA	Group3	Fresh frozen
MB_SubtypeStudy_55523	GSM2262073	3	4-10	F	NA	1	0	1.91667	SHH	Fresh frozen
MB_SubtypeStudy_55524	GSM2262074	25	18+	M	NA	0	0	4.33333	SHH	Fresh frozen
MB_SubtypeStudy_55525	GSM2262075	4	4-10	M	NA	0	1	2.16667	Group3	Fresh frozen
MB_SubtypeStudy_55526	GSM2262076	2.75	0-3	M	NA	0	0	5.41667	SHH	Fresh frozen
MB_SubtypeStudy_55527	GSM2262077	7	4-10	F	NA	0	0	6.16667	Group4	Fresh frozen
MB_SubtypeStudy_55528	GSM2262078	15	10-17	M	NA	1	0	4.83333	Group4	Fresh frozen
MB_SubtypeStudy_55529	GSM2262079	2.08	0-3	M	NA	1	1	0.833333	Group3	Fresh frozen
MB_SubtypeStudy_55530	GSM2262080	10	10-17	M	NA	0	0	6.16667	Group4	Fresh frozen
MB_SubtypeStudy_55531	GSM2262081	5	4-10	M	Desmoplastic	0	0	3.08333	SHH	Fresh frozen
MB_SubtypeStudy_55532	GSM2262082	4	4-10	M	NA	0	0	3.66667	Group4	Fresh frozen
MB_SubtypeStudy_55533	GSM2262083	7	4-10	F	NA	0	0	3.58333	Group4	Fresh frozen
MB_SubtypeStudy_55534	GSM2262084	2.5	0-3	M	NA	0	0	3.5	SHH	Fresh frozen
MB_SubtypeStudy_55535	GSM2262085	NA	NA	NA	NA	NA	NA	NA	SHH	Fresh frozen
MB_SubtypeStudy_55536	GSM2262086	5.4	4-10	F	NA	1	0	3.41667	Group4	Fresh frozen
MB_SubtypeStudy_55537	GSM2262087	4	4-10	M	Classic	NA	NA	NA	Group3	Fresh frozen
MB_SubtypeStudy_55538	GSM2262088	15	10-17	M	NA	NA	NA	NA	WNT	Fresh frozen
MB_SubtypeStudy_55539	GSM2262089	6	4-10	F	Classic	NA	NA	NA	Group3	Fresh frozen
MB_SubtypeStudy_55540	GSM2262090	7	4-10	F	LCA	NA	NA	NA	Group3	Fresh frozen
MB_SubtypeStudy_55541	GSM2262091	7	4-10	F	Classic	NA	NA	NA	Group4	Fresh frozen
MB_SubtypeStudy_55542	GSM2262092	NA	NA	NA	NA	NA	NA	NA	Group3	Fresh frozen
MB_SubtypeStudy_55543	GSM2262093	NA	NA	NA	NA	NA	NA	NA	SHH	Fresh frozen
MB_SubtypeStudy_55544	GSM2262094	13.5	10-17	M	Desmoplastic	0	0	5	Group4	Fresh frozen
MB_SubtypeStudy_55545	GSM2262095	11.3	10-17	F	NA	1	0	3.08333	WNT	Fresh frozen
MB_SubtypeStudy_55546	GSM2262096	8	4-10	M	NA	0	0	2.91667	SHH	Fresh frozen
MB_SubtypeStudy_55547	GSM2262097	2.9	0-3	M	Desmoplastic	0	0	2	Group3	Fresh frozen
MB_SubtypeStudy_55548	GSM2262098	7.8	4-10	M	LCA	0	0	3.25	Group4	Fresh frozen
MB_SubtypeStudy_55549	GSM2262099	1	0-3	M	Desmoplastic	0	0	2.23333	SHH	Fresh frozen
MB_SubtypeStudy_55550	GSM2262100	2	0-3	F	MBEN	0	0	3.93083	SHH	Fresh frozen
MB_SubtypeStudy_55551	GSM2262101	1.9	0-3	M	NA	1	1	0.333333	Group3	Fresh frozen
MB_SubtypeStudy_55552	GSM2262102	9	4-10	M	NA	1	0	2.7	Group4	Fresh frozen
MB_SubtypeStudy_55553	GSM2262103	6	4-10	F	NA	0	1	3	Group4	Fresh frozen
MB_SubtypeStudy_55554	GSM2262104	2	0-3	M	NA	NA	NA	NA	Group4	Fresh frozen
MB_SubtypeStudy_55555	GSM2262105	9	4-10	M	Classic	NA	0	2.75833	Group4	Fresh frozen
MB_SubtypeStudy_55556	GSM2262106	2.95	0-3	M	Desmoplastic	NA	0	2.6	SHH	Fresh frozen
MB_SubtypeStudy_55557	GSM2262107	8.3	4-10	M	Classic	NA	0	2.48333	Group4	Fresh frozen
MB_SubtypeStudy_55558	GSM2262108	2.1	0-3	M	Classic	1	0	8.71667	Group3	Fresh frozen
MB_SubtypeStudy_55559	GSM2262109	5.1	4-10	M	Classic	1	0	6.725	Group3	Fresh frozen
MB_SubtypeStudy_55560	GSM2262110	4.4	4-10	M	LCA	0	1	1.98333	Group3	Fresh frozen
MB_SubtypeStudy_55561	GSM2262111	6.3	4-10	M	Desmoplastic	0	0	3.90833	SHH	Fresh frozen
MB_SubtypeStudy_55562	GSM2262112	5.3	4-10	M	LCA	0	1	4.5	Group3	Fresh frozen
MB_SubtypeStudy_55563	GSM2262113	5.4	4-10	F	Classic	0	0	3.5	WNT	Fresh frozen
MB_SubtypeStudy_55564	GSM2262114	2.4	0-3	M	Classic	0	1	4	Group3	Fresh frozen
MB_SubtypeStudy_55565	GSM2262115	15.9	10-17	M	Desmoplastic	0	0	1.70833	SHH	Fresh frozen
MB_SubtypeStudy_55566	GSM2262116	6.58	4-10	F	NA	NA	0	NA	Group4	Fresh frozen
MB_SubtypeStudy_55567	GSM2262117	4	4-10	F	NA	NA	NA	NA	Group4	Fresh frozen
MB_SubtypeStudy_55568	GSM2262118	NA	NA	M	NA	NA	NA	NA	Group3	Fresh frozen
MB_SubtypeStudy_55569	GSM2262119	7.4	4-10	M	Classic	1	0	2.20833	Group4	Fresh frozen
MB_SubtypeStudy_55570	GSM2262120	NA	NA	NA	NA	NA	NA	NA	Group4	Fresh frozen
MB_SubtypeStudy_55571	GSM2262121	NA	NA	NA	NA	NA	NA	NA	WNT	Fresh frozen
MB_SubtypeStudy_55572	GSM2262122	3	4-10	M	NA	NA	NA	NA	Group4	Fresh frozen
MB_SubtypeStudy_55573	GSM2262123	5.29	4-10	M	NA	1	0	2.70583	Group4	Fresh frozen
MB_SubtypeStudy_55574	GSM2262124	2.82	0-3	M	NA	0	0	12.3575	Group4	Fresh frozen
MB_SubtypeStudy_55575	GSM2262125	8.21	4-10	M	NA	0	0	0.2275	Group3	Fresh frozen
MB_SubtypeStudy_55576	GSM2262126	5.15	4-10	F	NA	1	0	2.23417	Group4	Fresh frozen
MB_SubtypeStudy_55577	GSM2262127	10.12	10-17	F	NA	1	0	9.93167	Group4	Fresh frozen
MB_SubtypeStudy_55578	GSM2262128	5.19	4-10	M	Desmoplastic	0	0	4.66833	SHH	Fresh frozen
MB_SubtypeStudy_55579	GSM2262129	2.85	0-3	M	MBEN	0	0	2.78	Group3	Fresh frozen
MB_SubtypeStudy_55580	GSM2262130	1.66	0-3	F	Desmoplastic	0	0	3.015	SHH	Fresh frozen
MB_SubtypeStudy_55581	GSM2262131	7.9	4-10	F	NA	0	0	10.6825	Group4	Fresh frozen
MB_SubtypeStudy_55582	GSM2262132	1.41	0-3	F	Desmoplastic	1	1	0.125833	SHH	Fresh frozen
MB_SubtypeStudy_55583	GSM2262133	11.6	10-17	M	LCA	0	0	4.15333	Group3	Fresh frozen
MB_SubtypeStudy_55584	GSM2262134	5.14	4-10	F	NA	0	0	3.8375	Group3	Fresh frozen
MB_SubtypeStudy_55585	GSM2262135	9.92	4-10	F	NA	0	1	6.025	SHH	Fresh frozen
MB_SubtypeStudy_55586	GSM2262136	8.6	4-10	M	NA	1	0	9.53167	WNT	Fresh frozen
MB_SubtypeStudy_55587	GSM2262137	2.2	0-3	M	NA	0	0	11.2992	Group3	Fresh frozen
MB_SubtypeStudy_55588	GSM2262138	11.07	10-17	M	NA	0	0	1.7025	Group4	Fresh frozen
MB_SubtypeStudy_55589	GSM2262139	1.76	0-3	M	Desmoplastic	1	0	1.47167	SHH	Fresh frozen
MB_SubtypeStudy_55590	GSM2262140	3.66	4-10	M	NA	1	0	1.9	Group3	Fresh frozen
MB_SubtypeStudy_55591	GSM2262141	3	4-10	M	NA	NA	NA	NA	Group3	Fresh frozen
MB_SubtypeStudy_55592	GSM2262142	24.8	18+	M	NA	NA	NA	NA	SHH	Fresh frozen
MB_SubtypeStudy_55593	GSM2262143	2	0-3	NA	Classic	0	0	0.75	Group3	Fresh frozen
MB_SubtypeStudy_55594	GSM2262144	6	4-10	NA	Classic	0	0	0.0833333	Group4	Fresh frozen
MB_SubtypeStudy_55595	GSM2262145	NA	NA	NA	NA	0	1	7.96448	SHH	Fresh frozen
MB_SubtypeStudy_55596	GSM2262146	NA	NA	NA	NA	0	1	3.53006	Group4	Fresh frozen
MB_SubtypeStudy_55597	GSM2262147	NA	NA	NA	NA	0	0	2.58743	WNT	Fresh frozen
MB_SubtypeStudy_55598	GSM2262148	9	4-10	M	NA	NA	NA	NA	Group4	Fresh frozen
MB_SubtypeStudy_55599	GSM2262149	5	4-10	F	NA	NA	NA	NA	Group4	Fresh frozen
MB_SubtypeStudy_55600	GSM2262150	11.9	10-17	M	NA	1	1	0.833333	Group3	Fresh frozen
MB_SubtypeStudy_55601	GSM2262151	6.1	4-10	F	NA	0	0	2.5	SHH	Fresh frozen
MB_SubtypeStudy_55602	GSM2262152	6.8	4-10	M	NA	0	0	7.16667	Group4	Fresh frozen
MB_SubtypeStudy_55603	GSM2262153	6.9	4-10	F	Classic	0	0	6.41667	Group3	Fresh frozen
MB_SubtypeStudy_55604	GSM2262154	10.3	10-17	F	NA	1	0	4.08333	WNT	Fresh frozen
MB_SubtypeStudy_55605	GSM2262155	2.9	0-3	F	LCA	0	1	0.75	Group3	Fresh frozen
MB_SubtypeStudy_55606	GSM2262156	1.4	0-3	M	MBEN	0	0	3.16667	SHH	Fresh frozen
MB_SubtypeStudy_55607	GSM2262157	5.5	4-10	M	LCA	1	1	1.72	Group3	Fresh frozen
MB_SubtypeStudy_55608	GSM2262158	1.9	0-3	M	Classic	0	1	0.75	Group3	Fresh frozen
MB_SubtypeStudy_55609	GSM2262159	10.08	10-17	M	NA	0	0	10.5	Group4	Fresh frozen
MB_SubtypeStudy_55610	GSM2262160	12.75	10-17	F	NA	0	0	10.25	WNT	Fresh frozen
MB_SubtypeStudy_55611	GSM2262161	11.19	10-17	M	NA	0	0	6.33333	Group4	Fresh frozen
MB_SubtypeStudy_55612	GSM2262162	4.94	4-10	M	NA	0	0	4.66667	Group4	Fresh frozen
MB_SubtypeStudy_55613	GSM2262163	12.08	10-17	M	NA	0	1	14	Group4	Fresh frozen
MB_SubtypeStudy_55614	GSM2262164	15.08	10-17	M	NA	1	0	4.08333	Group4	Fresh frozen
MB_SubtypeStudy_55615	GSM2262165	4.35	4-10	M	NA	0	0	0.333333	SHH	Fresh frozen
MB_SubtypeStudy_55616	GSM2262166	5.24	4-10	M	NA	0	0	2.83333	Group4	Fresh frozen
MB_SubtypeStudy_55617	GSM2262167	15	10-17	M	Classic	0	0	4.66667	SHH	Fresh frozen
MB_SubtypeStudy_55618	GSM2262168	9	4-10	M	Desmoplastic	1	0	4.91667	Group4	Fresh frozen
MB_SubtypeStudy_55619	GSM2262169	26	18+	M	Desmoplastic	0	0	3	SHH	Fresh frozen
MB_SubtypeStudy_55620	GSM2262170	31	18+	M	Desmoplastic	0	0	2	SHH	Fresh frozen
MB_SubtypeStudy_55621	GSM2262171	8	4-10	F	Classic	0	0	2.5	WNT	Fresh frozen
MB_SubtypeStudy_55622	GSM2262172	5	4-10	F	Classic	0	0	2.58333	WNT	Fresh frozen
MB_SubtypeStudy_55623	GSM2262173	4	4-10	F	Classic	1	0	2.66667	Group4	Fresh frozen
MB_SubtypeStudy_55624	GSM2262174	9	4-10	M	Desmoplastic	0	0	1.83333	SHH	Fresh frozen
MB_SubtypeStudy_55625	GSM2262175	16	10-17	M	LCA	0	0	0.666667	Group4	Fresh frozen
MB_SubtypeStudy_55626	GSM2262176	11	10-17	F	Classic	1	0	0.416667	Group4	Fresh frozen
MB_SubtypeStudy_55627	GSM2262177	8	4-10	F	Classic	0	0	0.25	Group4	Fresh frozen
MB_SubtypeStudy_55628	GSM2262178	39	18+	M	Classic	0	0	0.25	SHH	Fresh frozen
MB_SubtypeStudy_55629	GSM2262179	11	10-17	M	Classic	1	0	3.55833	Group4	Fresh frozen
MB_SubtypeStudy_55630	GSM2262180	5	4-10	M	Classic	0	0	5.25	Group4	Fresh frozen
MB_SubtypeStudy_55631	GSM2262181	9	4-10	F	LCA	1	0	5.25	SHH	Fresh frozen
MB_SubtypeStudy_55632	GSM2262182	0.67	0-3	M	MBEN	0	0	4.66667	SHH	Fresh frozen
MB_SubtypeStudy_55633	GSM2262183	6	4-10	M	Classic	0	0	4.25	Group4	Fresh frozen
MB_SubtypeStudy_55634	GSM2262184	1.25	0-3	M	Classic	1	0	4.16667	Group3	Fresh frozen
MB_SubtypeStudy_55635	GSM2262185	11	10-17	M	Classic	1	0	4	Group4	Fresh frozen
MB_SubtypeStudy_55636	GSM2262186	8	4-10	M	MBEN	0	0	3.91667	Group4	Fresh frozen
MB_SubtypeStudy_55637	GSM2262187	12	10-17	F	Classic	0	NA	1.5	Group4	Fresh frozen
MB_SubtypeStudy_55638	GSM2262188	15	10-17	F	Classic	0	1	1.58333	SHH	Fresh frozen
MB_SubtypeStudy_55639	GSM2262189	12	10-17	F	Classic	0	0	3.08333	SHH	Fresh frozen
MB_SubtypeStudy_55640	GSM2262190	6	4-10	F	Classic	1	0	0.991667	SHH	Fresh frozen
MB_SubtypeStudy_55641	GSM2262191	11	10-17	M	MBEN	0	0	2.41667	Group4	Fresh frozen
MB_SubtypeStudy_55642	GSM2262192	4.7	4-10	M	LCA	NA	0	1.95833	Group3	Fresh frozen
MB_SubtypeStudy_55643	GSM2262193	17.3	10-17	M	NA	NA	0	2.00833	Group4	Fresh frozen
MB_SubtypeStudy_55644	GSM2262194	5	4-10	M	Classic	NA	0	NA	Group4	Fresh frozen
MB_SubtypeStudy_55645	GSM2262195	3	4-10	M	NA	NA	NA	NA	Group3	Fresh frozen
MB_SubtypeStudy_55646	GSM2262196	16	10-17	M	Classic	0	0	2.33333	Group4	Fresh frozen
MB_SubtypeStudy_55647	GSM2262197	10	10-17	F	NA	0	0	2.16667	WNT	Fresh frozen
MB_SubtypeStudy_55648	GSM2262198	8	4-10	M	LCA	NA	NA	NA	SHH	Fresh frozen
MB_SubtypeStudy_55649	GSM2262199	2.5	0-3	M	Desmoplastic	NA	0	1.83333	SHH	Fresh frozen
MB_SubtypeStudy_55650	GSM2262200	4	4-10	M	Classic	0	0	0.5	Group4	Fresh frozen
MB_SubtypeStudy_55651	GSM2262201	NA	NA	NA	NA	NA	NA	NA	Group4	Fresh frozen
MB_SubtypeStudy_55652	GSM2262202	0.83	0-3	F	Desmoplastic	0	NA	NA	SHH	Fresh frozen
MB_SubtypeStudy_55653	GSM2262203	6	4-10	F	NA	NA	NA	NA	Group4	Fresh frozen
MB_SubtypeStudy_55654	GSM2262204	9	4-10	F	NA	NA	NA	NA	Group3	Fresh frozen
MB_SubtypeStudy_55655	GSM2262205	3.66	4-10	M	Classic	NA	NA	NA	Group3	Fresh frozen
MB_SubtypeStudy_55656	GSM2262206	12	10-17	F	NA	NA	NA	NA	SHH	Fresh frozen
MB_SubtypeStudy_55657	GSM2262207	26	18+	F	Desmoplastic	0	0	2.16667	SHH	Fresh frozen
MB_SubtypeStudy_55658	GSM2262208	4	4-10	M	LCA	0	0	1.91667	Group3	Fresh frozen
MB_SubtypeStudy_55659	GSM2262209	3	4-10	NA	NA	0	NA	NA	Group3	Fresh frozen
MB_SubtypeStudy_55660	GSM2262210	6.6	4-10	M	NA	NA	0	1.58333	WNT	Fresh frozen
MB_SubtypeStudy_55661	GSM2262211	10	10-17	F	Desmoplastic	1	0	4.41667	Group4	Fresh frozen
MB_SubtypeStudy_55662	GSM2262212	10	10-17	F	Classic	NA	0	4.175	WNT	Fresh frozen
MB_SubtypeStudy_55663	GSM2262213	6	4-10	F	Desmoplastic	NA	0	4.15833	Group4	Fresh frozen
MB_SubtypeStudy_55664	GSM2262214	15	10-17	F	Classic	NA	0	4.15833	WNT	Fresh frozen
MB_SubtypeStudy_55665	GSM2262215	12	10-17	M	Classic	NA	0	4.00833	Group4	Fresh frozen
MB_SubtypeStudy_55666	GSM2262216	17	10-17	M	Classic	NA	0	3.91667	Group4	Fresh frozen
MB_SubtypeStudy_55667	GSM2262217	6	4-10	M	Classic	NA	0	3.74167	SHH	Fresh frozen
MB_SubtypeStudy_55668	GSM2262218	9	4-10	M	Classic	NA	0	NA	SHH	Fresh frozen
MB_SubtypeStudy_55669	GSM2262219	11	10-17	M	Classic	NA	0	1.66667	Group4	Fresh frozen
MB_SubtypeStudy_55670	GSM2262220	15	10-17	F	Classic	NA	0	3.66667	WNT	Fresh frozen
MB_SubtypeStudy_55671	GSM2262221	11	10-17	M	Desmoplastic	NA	1	3.20833	Group4	Fresh frozen
MB_SubtypeStudy_55672	GSM2262222	16	10-17	F	Classic	NA	0	3.46667	WNT	Fresh frozen
MB_SubtypeStudy_55673	GSM2262223	17	10-17	F	Classic	NA	0	3.44167	WNT	Fresh frozen
MB_SubtypeStudy_55674	GSM2262224	12	10-17	M	Classic	NA	1	1.16667	Group4	Fresh frozen
MB_SubtypeStudy_55675	GSM2262225	28	18+	M	Desmoplastic	NA	0	3.00833	WNT	Fresh frozen
MB_SubtypeStudy_55676	GSM2262226	24	18+	M	Classic	NA	0	5	SHH	Fresh frozen
MB_SubtypeStudy_55677	GSM2262227	10	10-17	M	Classic	NA	1	4.16667	Group4	Fresh frozen
MB_SubtypeStudy_55678	GSM2262228	10	10-17	M	Classic	NA	NA	NA	Group4	Fresh frozen
MB_SubtypeStudy_55679	GSM2262229	14	10-17	F	Classic	NA	0	9.03333	Group3	Fresh frozen
MB_SubtypeStudy_55680	GSM2262230	10	10-17	F	Classic	NA	0	9.28333	WNT	Fresh frozen
MB_SubtypeStudy_55681	GSM2262231	16	10-17	M	Classic	NA	NA	NA	Group4	Fresh frozen
MB_SubtypeStudy_55682	GSM2262232	NA	NA	NA	NA	NA	NA	NA	WNT	Fresh frozen
MB_SubtypeStudy_55683	GSM2262233	27.95	18+	NA	NA	NA	NA	NA	SHH	Fresh frozen
MB_SubtypeStudy_55684	GSM2262234	NA	NA	NA	NA	NA	NA	NA	SHH	Fresh frozen
MB_SubtypeStudy_55685	GSM2262235	4	4-10	NA	Classic	NA	NA	NA	Group4	Fresh frozen
MB_SubtypeStudy_55686	GSM2262236	1	0-3	NA	Desmoplastic	NA	NA	NA	SHH	Fresh frozen
MB_SubtypeStudy_55687	GSM2262237	12	10-17	NA	Classic	NA	NA	NA	Group4	Fresh frozen
MB_SubtypeStudy_55688	GSM2262238	11	10-17	NA	Classic	NA	NA	NA	Group4	Fresh frozen
MB_SubtypeStudy_55689	GSM2262239	40	18+	NA	Classic	NA	NA	NA	Group4	Fresh frozen
MB_SubtypeStudy_55690	GSM2262240	1	0-3	NA	Desmoplastic	NA	NA	NA	SHH	Fresh frozen
MB_SubtypeStudy_55691	GSM2262241	8	4-10	NA	Classic	NA	NA	NA	Group4	Fresh frozen
MB_SubtypeStudy_55692	GSM2262242	2	0-3	M	NA	NA	NA	NA	Group4	Fresh frozen
MB_SubtypeStudy_55693	GSM2262243	11	10-17	M	NA	NA	NA	NA	Group4	Fresh frozen
MB_SubtypeStudy_55694	GSM2262244	19	18+	M	NA	0	0	3.41667	SHH	Fresh frozen
MB_SubtypeStudy_55695	GSM2262245	28	18+	M	NA	0	0	4.08333	WNT	Fresh frozen
MB_SubtypeStudy_55696	GSM2262246	4	4-10	F	NA	0	0	11.25	Group4	Fresh frozen
MB_SubtypeStudy_55697	GSM2262247	45	18+	F	NA	NA	NA	NA	SHH	Fresh frozen
MB_SubtypeStudy_55698	GSM2262248	27	18+	M	NA	NA	NA	NA	SHH	Fresh frozen
MB_SubtypeStudy_55699	GSM2262249	6	4-10	M	NA	NA	NA	NA	Group3	Fresh frozen
MB_SubtypeStudy_55700	GSM2262250	NA	NA	NA	NA	0	0	2.16667	WNT	Fresh frozen
MB_SubtypeStudy_55701	GSM2262251	NA	NA	NA	NA	0	NA	NA	Group4	Fresh frozen
MB_SubtypeStudy_55702	GSM2262252	NA	NA	NA	NA	0	0	1.66667	WNT	Fresh frozen
MB_SubtypeStudy_55703	GSM2262253	NA	NA	NA	NA	0	0	1.66667	Group4	Fresh frozen
MB_SubtypeStudy_55704	GSM2262254	4.25	4-10	M	LCA	0	0	1.38333	Group3	Fresh frozen
MB_SubtypeStudy_55705	GSM2262255	16	10-17	M	Classic	0	0	4	SHH	Fresh frozen
MB_SubtypeStudy_55706	GSM2262256	11	10-17	F	Classic	0	1	0.333333	Group4	Fresh frozen
MB_SubtypeStudy_55707	GSM2262257	11	10-17	F	Classic	0	0	2.75	WNT	Fresh frozen
MB_SubtypeStudy_55708	GSM2262258	10	10-17	M	Desmoplastic	0	0	2.33333	Group4	Fresh frozen
MB_SubtypeStudy_55709	GSM2262259	3	4-10	M	Classic	1	0	2	Group3	Fresh frozen
MB_SubtypeStudy_55710	GSM2262260	9	4-10	M	Classic	1	1	0.666667	SHH	Fresh frozen
MB_SubtypeStudy_55711	GSM2262261	4	4-10	M	LCA	0	0	2	Group3	Fresh frozen
MB_SubtypeStudy_55712	GSM2262262	0.83	0-3	F	Desmoplastic	0	0	2	SHH	Fresh frozen
MB_SubtypeStudy_55713	GSM2262263	6	4-10	F	LCA	0	1	0.666667	Group3	Fresh frozen
MB_SubtypeStudy_55714	GSM2262264	10	10-17	M	Desmoplastic	1	0	1.83333	Group4	Fresh frozen
MB_SubtypeStudy_55715	GSM2262265	13	10-17	M	Classic	0	0	1.33333	Group4	Fresh frozen
MB_SubtypeStudy_55716	GSM2262266	6	4-10	M	Classic	1	0	0.666667	Group4	Fresh frozen
MB_SubtypeStudy_55717	GSM2262267	6.48	4-10	M	Classic	NA	0	9.96667	WNT	Fresh frozen
MB_SubtypeStudy_55718	GSM2262268	5.9	4-10	F	Classic	NA	0	9.19167	Group4	Fresh frozen
MB_SubtypeStudy_55719	GSM2262269	2.1	0-3	M	Classic	NA	0	7.95833	SHH	Fresh frozen
MB_SubtypeStudy_55720	GSM2262270	10.1	10-17	M	Classic	NA	0	5.375	Group4	Fresh frozen
MB_SubtypeStudy_55721	GSM2262271	15.3	10-17	M	Desmoplastic	NA	0	6.53333	SHH	Fresh frozen
MB_SubtypeStudy_55722	GSM2262272	10.73	10-17	F	LCA	NA	1	1.35833	SHH	Fresh frozen
MB_SubtypeStudy_55723	GSM2262273	2.5	0-3	F	Desmoplastic	0	0	2.90833	SHH	Fresh frozen
MB_SubtypeStudy_55724	GSM2262274	NA	NA	NA	NA	1	0	1.91667	Group4	Fresh frozen
MB_SubtypeStudy_55725	GSM2262275	NA	NA	NA	NA	0	0	1.83333	Group3	Fresh frozen
MB_SubtypeStudy_55726	GSM2262276	7	4-10	M	Classic	NA	NA	NA	Group4	Fresh frozen
MB_SubtypeStudy_55727	GSM2262277	7	4-10	M	LCA	NA	NA	NA	SHH	Fresh frozen
MB_SubtypeStudy_55728	GSM2262278	32.7	18+	F	Desmoplastic	NA	NA	NA	SHH	Fresh frozen
MB_SubtypeStudy_55729	GSM2262279	23.1	18+	M	Desmoplastic	NA	NA	NA	WNT	Fresh frozen
MB_SubtypeStudy_55730	GSM2262280	18.8	18+	F	LCA	NA	NA	NA	WNT	Fresh frozen
MB_SubtypeStudy_55731	GSM2262281	10.5	10-17	F	NA	NA	0	6.55	WNT	Fresh frozen
MB_SubtypeStudy_55732	GSM2262282	4.8	4-10	M	Desmoplastic	NA	0	2.53333	Group4	Fresh frozen
MB_SubtypeStudy_55733	GSM2262283	56.8	18+	M	NA	NA	0	11.525	SHH	Fresh frozen
MB_SubtypeStudy_55734	GSM2262284	18	18+	M	NA	NA	1	6.36667	SHH	Fresh frozen
MB_SubtypeStudy_55735	GSM2262285	38.1	18+	M	Desmoplastic	NA	0	10.1833	SHH	Fresh frozen
MB_SubtypeStudy_55736	GSM2262286	20.3	18+	M	Desmoplastic	NA	0	5.13333	SHH	Fresh frozen
MB_SubtypeStudy_55737	GSM2262287	31.2	18+	M	Desmoplastic	NA	0	4.975	SHH	Fresh frozen
MB_SubtypeStudy_55738	GSM2262288	2	0-3	F	Desmoplastic	NA	0	2.29167	SHH	Fresh frozen
MB_SubtypeStudy_55739	GSM2262289	41.7	18+	M	Desmoplastic	NA	0	1.68333	SHH	Fresh frozen
MB_SubtypeStudy_55740	GSM2262290	6.3	4-10	F	NA	NA	0	0.0716667	Group4	Fresh frozen
MB_SubtypeStudy_55741	GSM2262291	3.7	4-10	M	NA	NA	NA	NA	Group3	Fresh frozen
MB_SubtypeStudy_55742	GSM2262292	17.22	10-17	M	Desmoplastic	NA	0	12.1558	WNT	Fresh frozen
MB_SubtypeStudy_55743	GSM2262293	31.95	18+	M	NA	0	0	0.32	Group4	Fresh frozen
MB_SubtypeStudy_55744	GSM2262294	9.7	4-10	M	NA	1	1	3.00083	Group3	Fresh frozen
MB_SubtypeStudy_55745	GSM2262295	33.39	18+	M	LCA	0	0	3.54833	SHH	Fresh frozen
MB_SubtypeStudy_55746	GSM2262296	23.47	18+	M	Classic	0	0	1.9275	Group3	Fresh frozen
MB_SubtypeStudy_55747	GSM2262297	4.9	4-10	M	NA	NA	1	1.665	Group4	Fresh frozen
MB_SubtypeStudy_55748	GSM2262298	10.44	10-17	M	NA	0	1	9.42333	SHH	Fresh frozen
MB_SubtypeStudy_55749	GSM2262299	2.7	0-3	F	LCA	NA	1	0.564167	Group3	Fresh frozen
MB_SubtypeStudy_55750	GSM2262300	46.55	18+	M	NA	NA	1	14.9983	Group3	Fresh frozen
MB_SubtypeStudy_55751	GSM2262301	49.57	18+	M	NA	0	0	8.88667	Group3	Fresh frozen
MB_SubtypeStudy_55752	GSM2262302	3.09	4-10	M	LCA	0	0	12.9333	SHH	Fresh frozen
MB_SubtypeStudy_55753	GSM2262303	6.07	4-10	M	Classic	0	1	8.575	Group4	Fresh frozen
MB_SubtypeStudy_55754	GSM2262304	7.75	4-10	M	NA	0	0	1.0925	WNT	Fresh frozen
MB_SubtypeStudy_55755	GSM2262305	6.57	4-10	M	NA	0	1	1.53333	Group4	Fresh frozen
MB_SubtypeStudy_55756	GSM2262306	20.65	18+	F	NA	NA	0	3.14	SHH	Fresh frozen
MB_SubtypeStudy_55757	GSM2262307	14.11	10-17	M	NA	1	0	11.9892	Group4	Fresh frozen
MB_SubtypeStudy_55758	GSM2262308	8.21	4-10	M	NA	0	0	1.47583	Group3	Fresh frozen
MB_SubtypeStudy_55759	GSM2262309	10.44	10-17	M	NA	0	1	9.42333	SHH	Fresh frozen
MB_SubtypeStudy_55760	GSM2262310	29.62	18+	F	NA	0	0	4.01333	SHH	Fresh frozen
MB_SubtypeStudy_55761	GSM2262311	48.17	18+	F	Desmoplastic	NA	0	0.0133333	Group4	Fresh frozen
MB_SubtypeStudy_55762	GSM2262312	6.51	4-10	M	LCA	0	NA	0.0516667	Group4	Fresh frozen
MB_SubtypeStudy_55763	GSM2262313	9.25	4-10	M	NA	0	0	0.8625	Group4	Fresh frozen

## Sheet: GSE37418 
Clinical data of medulloblastoma cohort in GSE37418
ID	Subgroup	Age	Sex	Ethnic	Metastatic stage
SJMB018	G4	8yrs 4mos	Male	White	MB-CL
SJMB043	G4	8yrs 3mos	Male	Black	MB-CL
SJMB001	WNT	6yrs 6mos	Female	White	MB-CL
SJMB014	G4	9yrs 2mos	Male	White	MB-CL
SJMB012	SHH	8yrs 6mos	Male	Asian	MB-DN
SJMB015	G4	8yrs 1mos	Female	White	MB-CL
SJMB019	G4	8yrs 8mos	Male	White	MB-CL
SJMB045	G4	9yrs 0mos	Female	White	MB-CL
SJMB017	G3	10yrs 10mos	Male	White	MB-AN
SJMB048	G3	9yrs 8mos	Male	other	MB-CL
SJMB097	G3	4yrs 11mos	Male	White	MB-CL
SJMB050	G3	5yrs 2mos	Male	Hispanic	MB-CL
SJMB020	G4	8yrs 9mos	Male	Hispanic	MB-AN
SJMB009	G4	9yrs 4mos	Male	White	MB-CL
SJMB084	G4	14yrs 8mos	Male	Hispanic	MB-CL
SJMB051	WNT	9yrs 1mos	Female	White	MB-CL
SJMB052	G3	4yrs 8mos	Male	White	MB-AN
SJMB016	G4	7yrs 9mos	Female	Asian Indian	MB-CL
SJMB021	G4	3yrs 4mos	Female	White	MB-CL
SJMB023	G4	5yrs 5mos	Male	White	MB-CL
SJMB101	G4	11yrs 9mos	Male	White	MB-CL
SJMB024	G4	6yrs 9mos	Male	Hispanic	MB-CL
SJMB025	G3	12yrs 11mos	Male	White	MB-AN
SJMB006	G3	3yrs 4mos	Male	White	MB-AN
SJMB104	G4	13yrs 5mos	Female	Hispanic	MB-CL
SJMB028	WNT	11yrs 7mos	Male	White	MB-CL
SJMB063	G4	3yrs 8mos	Male	White	MB-CL
SJMB064	G4	5yrs 0mos	Male	White	MB-CL
SJMB107	SHH	16yrs 1mos	Female	White	MB-DN
SJMB067	SHH	10yrs 0mos	Female	Asian Indian	MB-AN
SJMB068	SHH	3yrs 2mos	Female	Asian	MB-CL
SJMB055	SHH	8yrs 7mos	Female	White	MB-AN
SJMB070	G4	11yrs 9mos	Male	White	MB-AN
SJMB030	G3	8yrs 7mos	Male	White	MB-CL
SJMB087	G3	3yrs 2mos	Male	Hispanic	MB-AN
SJMB088	G4	4yrs 3mos	Male	White	MB-CL
SJMB031	G3	6yrs 11mos	Male	Hispanic	MB-AN
SJMB091	G4	6yrs 2mos	Male	Hispanic	MB-AN
SJMB093	G4	11yrs 7mos	Male	White	MB-AN
SJMB032	G4	12yrs 11mos	Female	Asian	MB-CL
SJMB073	U	10yrs 10mos	Male	White	MB-Myo
SJMB033	SHH	16yrs 8mos	Male	White	MB-CL
SJMB003	SHH	7yrs 0mos	Female	Asian	MB-DN
SJMB004	SHH	8yrs 9mos	Male	Hispanic	MB-CL
SJMB010	G4	6yrs 9mos	Female	Black	MB-AN
SJMB011	G4	8yrs 8mos	Male	White	MB-CL
SJMB094	G3	5yrs 2mos	Male	Hispanic	MB-CL
SJMB114	WNT	9yrs 2mos	Female	Pacific Islander	MB-CL
SJMB035	G4	6yrs 4mos	Male	Hispanic	MB-CL
SJMB117	G4	6yrs 11mos	Male	White	MB-CL
SJMB118	SHH OUTLIER	8yrs 4mos	Male	Black	MB-DN
SJMB008	G3	13yrs 7mos	Male	White	MB-AN
SJMB036	G4	6yrs 4mos	Female	Black	MB-CL
SJMB079	G4	5yrs 9mos	Female	Asian Indian	MB-CL
SJMB078	G4	9yrs 2mos	Male	White	MB-AN
SJMB038	G4	8yrs 8mos	Male	White	MB-CL
SJMB039	G4	8yrs 2mos	Male	White	MB-CL
SJMB080	G4	5yrs 10mos	Male	Asian Indian	MB-CL
SJMB081	G3	7yrs 1mos	Female	other	MB-AN
SJMB082	G3	3yrs 11mos	Male	Asian	MB-CL
SJMB040	WNT	8yrs 2mos	Female	Hispanic	MB-CL
SJMB122	G3	5yrs 0mos	Male	White	MB-CL
SJMB124	G3	10yrs 3mos	Male	White	MB-CL
SJMB137	WNT	8yrs 5mos	Male	White	MB-CL
SJMB129	WNT	8yrs 5mos	Female	other	MB-CL
SJMB139	WNT	8yrs 4mos	Female	Asian	MB-CL
SJMB131	U	9yrs 1mos	Female	Asian	MB-Myo
SJMB085	G4	6yrs 11mos	Male	White	MB-CL
SJMB027	G4	9yrs 10mos	Male	White	MB-CL
SJMB069	G4	11yrs 8mos	Male	White	MB-AN
SJMB071	G4	12yrs 1mos	Male	White	MB-CL
SJMB089	SHH	4yrs 1mos	Male	White	MB-DN
SJMB090	G4	12yrs 2mos	Male	White	MB-CL
SJMB013	SHH	5yrs 1mos	Male	White	MB-DN
SJMB034	G4	10yrs 10mos	Male	Hispanic	MB-CL
SJMB037	G4	5yrs 9mos	Male	Black	MB-CL

## Sheet: GSE41842 
Clinical data of medulloblastoma cohort in GSE41842
ID	Sample source	Gender	Age (yr)	Tumor grade (histological)	Subgroup
GSM1025528	human medulloblastoma tumor tissue	female	12	IV	WNT
GSM1025529	human medulloblastoma tumor tissue	male	7	IV	Group 4
GSM1025530	human medulloblastoma tumor tissue	male	8	IV	Group 4
GSM1025531	human medulloblastoma tumor tissue	male	5	IV	Group 4
GSM1025532	human medulloblastoma tumor tissue	male	6	IV	Group 3
GSM1025533	human medulloblastoma tumor tissue	male	9	IV	Group 4
GSM1025534	human medulloblastoma tumor tissue	female	10	IV	WNT
GSM1025535	human medulloblastoma tumor tissue	male	9	IV	WNT
GSM1025536	human medulloblastoma tumor tissue	female	26	IV	WNT
GSM1025537	human medulloblastoma tumor tissue	male	45	IV	WNT
GSM1025538	human medulloblastoma tumor tissue	male	7	IV	Group 3
GSM1025539	human medulloblastoma tumor tissue	male	8	IV	SHH
GSM1025540	human medulloblastoma tumor tissue	female	8	IV	WNT
GSM1025541	human medulloblastoma tumor tissue	female	9	IV	Group 4
GSM1025542	human medulloblastoma tumor tissue	male	21	IV	Group 4
GSM1025543	human medulloblastoma tumor tissue	male	30	IV	SHH
GSM1025544	human medulloblastoma tumor tissue	male	14	IV	Group 4
GSM1025545	human medulloblastoma tumor tissue	male	10	IV	Group 4
GSM1025546	human medulloblastoma tumor tissue	male	4.5	IV	SHH
