# Supplementary material for: Classifying Medulloblastoma Subgroups Based on Small, Clinically Achievable Gene Sets
Source: Front Oncol. 2021 Jun 10;11:637482. doi: 10.3389/fonc.2021.637482 (PMC8223061; doi:10.3389/fonc.2021.637482)
Supplement: Supplementary file 3 [file DataSheet_3.xlsx]

## Sheet: Sheet1
Attribute sets that were used as input for the algorithm, annotation from ensembl v77
ProbeID	GeneSymbol	EnsemblGeneID	Description
ENSG00000000003_at	TSPAN6	ENSG00000000003	tetraspanin 6 [Source:HGNC Symbol;Acc:HGNC:11858]
ENSG00000000005_at	TNMD	ENSG00000000005	tenomodulin [Source:HGNC Symbol;Acc:HGNC:17757]
ENSG00000000419_at	DPM1	ENSG00000000419	dolichyl-phosphate mannosyltransferase polypeptide 1, catalytic subunit [Source:HGNC Symbol;Acc:HGNC:3005]
ENSG00000000457_at	SCYL3	ENSG00000000457	SCY1-like 3 (S. cerevisiae) [Source:HGNC Symbol;Acc:HGNC:19285]
ENSG00000000460_at	C1orf112	ENSG00000000460	chromosome 1 open reading frame 112 [Source:HGNC Symbol;Acc:HGNC:25565]
ENSG00000000938_at	FGR	ENSG00000000938	FGR proto-oncogene, Src family tyrosine kinase [Source:HGNC Symbol;Acc:HGNC:3697]
ENSG00000000971_at	CFH	ENSG00000000971	complement factor H [Source:HGNC Symbol;Acc:HGNC:4883]
ENSG00000001036_at	FUCA2	ENSG00000001036	fucosidase, alpha-L- 2, plasma [Source:HGNC Symbol;Acc:HGNC:4008]
ENSG00000001084_at	GCLC	ENSG00000001084	glutamate-cysteine ligase, catalytic subunit [Source:HGNC Symbol;Acc:HGNC:4311]
ENSG00000001167_at	NFYA	ENSG00000001167	nuclear transcription factor Y, alpha [Source:HGNC Symbol;Acc:HGNC:7804]
ENSG00000001460_at	STPG1	ENSG00000001460	sperm-tail PG-rich repeat containing 1 [Source:HGNC Symbol;Acc:HGNC:28070]
ENSG00000001461_at	NIPAL3	ENSG00000001461	NIPA-like domain containing 3 [Source:HGNC Symbol;Acc:HGNC:25233]
ENSG00000001497_at	LAS1L	ENSG00000001497	LAS1-like (S. cerevisiae) [Source:HGNC Symbol;Acc:HGNC:25726]
ENSG00000001561_at	ENPP4	ENSG00000001561	ectonucleotide pyrophosphatase/phosphodiesterase 4 (putative) [Source:HGNC Symbol;Acc:HGNC:3359]
ENSG00000001617_at	SEMA3F	ENSG00000001617	sema domain, immunoglobulin domain (Ig), short basic domain, secreted, (semaphorin) 3F [Source:HGNC Symbol;Acc:HGNC:10728]
ENSG00000001626_at	CFTR	ENSG00000001626	cystic fibrosis transmembrane conductance regulator (ATP-binding cassette sub-family C, member 7) [Source:HGNC Symbol;Acc:HGNC:1884]
ENSG00000001629_at	ANKIB1	ENSG00000001629	ankyrin repeat and IBR domain containing 1 [Source:HGNC Symbol;Acc:HGNC:22215]
ENSG00000001631_at	KRIT1	ENSG00000001631	KRIT1, ankyrin repeat containing [Source:HGNC Symbol;Acc:HGNC:1573]
ENSG00000002016_at	RAD52	ENSG00000002016	RAD52 homolog (S. cerevisiae) [Source:HGNC Symbol;Acc:HGNC:9824]
ENSG00000002079_at	MYH16	ENSG00000002079	myosin, heavy chain 16 pseudogene [Source:HGNC Symbol;Acc:HGNC:31038]
ENSG00000002330_at	BAD	ENSG00000002330	BCL2-associated agonist of cell death [Source:HGNC Symbol;Acc:HGNC:936]
ENSG00000002549_at	LAP3	ENSG00000002549	leucine aminopeptidase 3 [Source:HGNC Symbol;Acc:HGNC:18449]
ENSG00000002586_at	CD99	ENSG00000002586	CD99 molecule [Source:HGNC Symbol;Acc:HGNC:7082]
ENSG00000002587_at	HS3ST1	ENSG00000002587	heparan sulfate (glucosamine) 3-O-sulfotransferase 1 [Source:HGNC Symbol;Acc:HGNC:5194]
ENSG00000002726_at	AOC1	ENSG00000002726	amine oxidase, copper containing 1 [Source:HGNC Symbol;Acc:HGNC:80]
ENSG00000002745_at	WNT16	ENSG00000002745	wingless-type MMTV integration site family, member 16 [Source:HGNC Symbol;Acc:HGNC:16267]
ENSG00000002746_at	HECW1	ENSG00000002746	HECT, C2 and WW domain containing E3 ubiquitin protein ligase 1 [Source:HGNC Symbol;Acc:HGNC:22195]
ENSG00000002822_at	MAD1L1	ENSG00000002822	MAD1 mitotic arrest deficient-like 1 (yeast) [Source:HGNC Symbol;Acc:HGNC:6762]
ENSG00000002834_at	LASP1	ENSG00000002834	LIM and SH3 protein 1 [Source:HGNC Symbol;Acc:HGNC:6513]
ENSG00000002919_at	SNX11	ENSG00000002919	sorting nexin 11 [Source:HGNC Symbol;Acc:HGNC:14975]
ENSG00000002933_at	TMEM176A	ENSG00000002933	transmembrane protein 176A [Source:HGNC Symbol;Acc:HGNC:24930]
ENSG00000003056_at	M6PR	ENSG00000003056	mannose-6-phosphate receptor (cation dependent) [Source:HGNC Symbol;Acc:HGNC:6752]
ENSG00000003096_at	KLHL13	ENSG00000003096	kelch-like family member 13 [Source:HGNC Symbol;Acc:HGNC:22931]
ENSG00000003137_at	CYP26B1	ENSG00000003137	cytochrome P450, family 26, subfamily B, polypeptide 1 [Source:HGNC Symbol;Acc:HGNC:20581]
ENSG00000003147_at	ICA1	ENSG00000003147	islet cell autoantigen 1, 69kDa [Source:HGNC Symbol;Acc:HGNC:5343]
ENSG00000003249_at	DBNDD1	ENSG00000003249	dysbindin (dystrobrevin binding protein 1) domain containing 1 [Source:HGNC Symbol;Acc:HGNC:28455]
ENSG00000003393_at	ALS2	ENSG00000003393	amyotrophic lateral sclerosis 2 (juvenile) [Source:HGNC Symbol;Acc:HGNC:443]
ENSG00000003400_at	CASP10	ENSG00000003400	caspase 10, apoptosis-related cysteine peptidase [Source:HGNC Symbol;Acc:HGNC:1500]
ENSG00000003402_at	CFLAR	ENSG00000003402	CASP8 and FADD-like apoptosis regulator [Source:HGNC Symbol;Acc:HGNC:1876]
ENSG00000003436_at	TFPI	ENSG00000003436	tissue factor pathway inhibitor (lipoprotein-associated coagulation inhibitor) [Source:HGNC Symbol;Acc:HGNC:11760]
ENSG00000003509_at	NDUFAF7	ENSG00000003509	NADH dehydrogenase (ubiquinone) complex I, assembly factor 7 [Source:HGNC Symbol;Acc:HGNC:28816]
ENSG00000003756_at	RBM5	ENSG00000003756	RNA binding motif protein 5 [Source:HGNC Symbol;Acc:HGNC:9902]
ENSG00000003987_at	MTMR7	ENSG00000003987	myotubularin related protein 7 [Source:HGNC Symbol;Acc:HGNC:7454]
ENSG00000003989_at	SLC7A2	ENSG00000003989	solute carrier family 7 (cationic amino acid transporter, y+ system), member 2 [Source:HGNC Symbol;Acc:HGNC:11060]
ENSG00000004059_at	ARF5	ENSG00000004059	ADP-ribosylation factor 5 [Source:HGNC Symbol;Acc:HGNC:658]
ENSG00000004139_at	SARM1	ENSG00000004139	sterile alpha and TIR motif containing 1 [Source:HGNC Symbol;Acc:HGNC:17074]
ENSG00000004142_at	POLDIP2	ENSG00000004142	polymerase (DNA-directed), delta interacting protein 2 [Source:HGNC Symbol;Acc:HGNC:23781]
ENSG00000004399_at	PLXND1	ENSG00000004399	plexin D1 [Source:HGNC Symbol;Acc:HGNC:9107]
ENSG00000004455_at	AK2	ENSG00000004455	adenylate kinase 2 [Source:HGNC Symbol;Acc:HGNC:362]
ENSG00000004468_at	CD38	ENSG00000004468	CD38 molecule [Source:HGNC Symbol;Acc:HGNC:1667]
ENSG00000004478_at	FKBP4	ENSG00000004478	FK506 binding protein 4, 59kDa [Source:HGNC Symbol;Acc:HGNC:3720]
ENSG00000004487_at	KDM1A	ENSG00000004487	lysine (K)-specific demethylase 1A [Source:HGNC Symbol;Acc:HGNC:29079]
ENSG00000004534_at	RBM6	ENSG00000004534	RNA binding motif protein 6 [Source:HGNC Symbol;Acc:HGNC:9903]
ENSG00000004660_at	CAMKK1	ENSG00000004660	calcium/calmodulin-dependent protein kinase kinase 1, alpha [Source:HGNC Symbol;Acc:HGNC:1469]
ENSG00000004700_at	RECQL	ENSG00000004700	RecQ helicase-like [Source:HGNC Symbol;Acc:HGNC:9948]
ENSG00000004766_at	CCDC132	ENSG00000004766	coiled-coil domain containing 132 [Source:HGNC Symbol;Acc:HGNC:25956]
ENSG00000004776_at	HSPB6	ENSG00000004776	heat shock protein, alpha-crystallin-related, B6 [Source:HGNC Symbol;Acc:HGNC:26511]
ENSG00000004777_at	ARHGAP33	ENSG00000004777	Rho GTPase activating protein 33 [Source:HGNC Symbol;Acc:HGNC:23085]
ENSG00000004779_at	NDUFAB1	ENSG00000004779	NADH dehydrogenase (ubiquinone) 1, alpha/beta subcomplex, 1, 8kDa [Source:HGNC Symbol;Acc:HGNC:7694]
ENSG00000004799_at	PDK4	ENSG00000004799	pyruvate dehydrogenase kinase, isozyme 4 [Source:HGNC Symbol;Acc:HGNC:8812]
ENSG00000004809_at	SLC22A16	ENSG00000004809	solute carrier family 22 (organic cation/carnitine transporter), member 16 [Source:HGNC Symbol;Acc:HGNC:20302]
ENSG00000004838_at	ZMYND10	ENSG00000004838	zinc finger, MYND-type containing 10 [Source:HGNC Symbol;Acc:HGNC:19412]
ENSG00000004846_at	ABCB5	ENSG00000004846	ATP-binding cassette, sub-family B (MDR/TAP), member 5 [Source:HGNC Symbol;Acc:HGNC:46]
ENSG00000004848_at	ARX	ENSG00000004848	aristaless related homeobox [Source:HGNC Symbol;Acc:HGNC:18060]
ENSG00000004864_at	SLC25A13	ENSG00000004864	solute carrier family 25 (aspartate/glutamate carrier), member 13 [Source:HGNC Symbol;Acc:HGNC:10983]
ENSG00000004866_at	ST7	ENSG00000004866	suppression of tumorigenicity 7 [Source:HGNC Symbol;Acc:HGNC:11351]
ENSG00000004897_at	CDC27	ENSG00000004897	cell division cycle 27 [Source:HGNC Symbol;Acc:HGNC:1728]
ENSG00000004939_at	SLC4A1	ENSG00000004939	solute carrier family 4 (anion exchanger), member 1 (Diego blood group) [Source:HGNC Symbol;Acc:HGNC:11027]
ENSG00000004948_at	CALCR	ENSG00000004948	calcitonin receptor [Source:HGNC Symbol;Acc:HGNC:1440]
ENSG00000004961_at	HCCS	ENSG00000004961	holocytochrome c synthase [Source:HGNC Symbol;Acc:HGNC:4837]
ENSG00000004975_at	DVL2	ENSG00000004975	dishevelled segment polarity protein 2 [Source:HGNC Symbol;Acc:HGNC:3086]
ENSG00000005001_at	PRSS22	ENSG00000005001	protease, serine, 22 [Source:HGNC Symbol;Acc:HGNC:14368]
ENSG00000005007_at	UPF1	ENSG00000005007	UPF1 regulator of nonsense transcripts homolog (yeast) [Source:HGNC Symbol;Acc:HGNC:9962]
ENSG00000005020_at	SKAP2	ENSG00000005020	src kinase associated phosphoprotein 2 [Source:HGNC Symbol;Acc:HGNC:15687]
ENSG00000005022_at	SLC25A5	ENSG00000005022	solute carrier family 25 (mitochondrial carrier; adenine nucleotide translocator), member 5 [Source:HGNC Symbol;Acc:HGNC:10991]
ENSG00000005059_at	CCDC109B	ENSG00000005059	coiled-coil domain containing 109B [Source:HGNC Symbol;Acc:HGNC:26076]
ENSG00000005073_at	HOXA11	ENSG00000005073	homeobox A11 [Source:HGNC Symbol;Acc:HGNC:5101]
ENSG00000005075_at	POLR2J	ENSG00000005075	polymerase (RNA) II (DNA directed) polypeptide J, 13.3kDa [Source:HGNC Symbol;Acc:HGNC:9197]
ENSG00000005100_at	DHX33	ENSG00000005100	DEAH (Asp-Glu-Ala-His) box polypeptide 33 [Source:HGNC Symbol;Acc:HGNC:16718]
ENSG00000005102_at	MEOX1	ENSG00000005102	mesenchyme homeobox 1 [Source:HGNC Symbol;Acc:HGNC:7013]
ENSG00000005108_at	THSD7A	ENSG00000005108	thrombospondin, type I, domain containing 7A [Source:HGNC Symbol;Acc:HGNC:22207]
ENSG00000005156_at	LIG3	ENSG00000005156	ligase III, DNA, ATP-dependent [Source:HGNC Symbol;Acc:HGNC:6600]
ENSG00000005175_at	RPAP3	ENSG00000005175	RNA polymerase II associated protein 3 [Source:HGNC Symbol;Acc:HGNC:26151]
ENSG00000005187_at	ACSM3	ENSG00000005187	acyl-CoA synthetase medium-chain family member 3 [Source:HGNC Symbol;Acc:HGNC:10522]
ENSG00000005189_at		ENSG00000005189	Putative RNA exonuclease NEF-sp [Source:UniProtKB/Swiss-Prot;Acc:Q96IC2]
ENSG00000005194_at	CIAPIN1	ENSG00000005194	cytokine induced apoptosis inhibitor 1 [Source:HGNC Symbol;Acc:HGNC:28050]
ENSG00000005206_at	SPPL2B	ENSG00000005206	signal peptide peptidase like 2B [Source:HGNC Symbol;Acc:HGNC:30627]
ENSG00000005238_at	FAM214B	ENSG00000005238	family with sequence similarity 214, member B [Source:HGNC Symbol;Acc:HGNC:25666]
ENSG00000005243_at	COPZ2	ENSG00000005243	coatomer protein complex, subunit zeta 2 [Source:HGNC Symbol;Acc:HGNC:19356]
ENSG00000005249_at	PRKAR2B	ENSG00000005249	protein kinase, cAMP-dependent, regulatory, type II, beta [Source:HGNC Symbol;Acc:HGNC:9392]
ENSG00000005302_at	MSL3	ENSG00000005302	male-specific lethal 3 homolog (Drosophila) [Source:HGNC Symbol;Acc:HGNC:7370]
ENSG00000005339_at	CREBBP	ENSG00000005339	CREB binding protein [Source:HGNC Symbol;Acc:HGNC:2348]
ENSG00000005379_at	BZRAP1	ENSG00000005379	benzodiazepine receptor (peripheral) associated protein 1 [Source:HGNC Symbol;Acc:HGNC:16831]
ENSG00000005381_at	MPO	ENSG00000005381	myeloperoxidase [Source:HGNC Symbol;Acc:HGNC:7218]
ENSG00000005421_at	PON1	ENSG00000005421	paraoxonase 1 [Source:HGNC Symbol;Acc:HGNC:9204]
ENSG00000005436_at	GCFC2	ENSG00000005436	GC-rich sequence DNA-binding factor 2 [Source:HGNC Symbol;Acc:HGNC:1317]
ENSG00000005448_at	WDR54	ENSG00000005448	WD repeat domain 54 [Source:HGNC Symbol;Acc:HGNC:25770]
ENSG00000005469_at	CROT	ENSG00000005469	carnitine O-octanoyltransferase [Source:HGNC Symbol;Acc:HGNC:2366]
ENSG00000005471_at	ABCB4	ENSG00000005471	ATP-binding cassette, sub-family B (MDR/TAP), member 4 [Source:HGNC Symbol;Acc:HGNC:45]
ENSG00000005483_at	KMT2E	ENSG00000005483	lysine (K)-specific methyltransferase 2E [Source:HGNC Symbol;Acc:HGNC:18541]
ENSG00000005486_at	RHBDD2	ENSG00000005486	rhomboid domain containing 2 [Source:HGNC Symbol;Acc:HGNC:23082]
ENSG00000005513_at	SOX8	ENSG00000005513	SRY (sex determining region Y)-box 8 [Source:HGNC Symbol;Acc:HGNC:11203]
ENSG00000005700_at	IBTK	ENSG00000005700	inhibitor of Bruton agammaglobulinemia tyrosine kinase [Source:HGNC Symbol;Acc:HGNC:17853]
ENSG00000005801_at	ZNF195	ENSG00000005801	zinc finger protein 195 [Source:HGNC Symbol;Acc:HGNC:12986]
ENSG00000005810_at	MYCBP2	ENSG00000005810	MYC binding protein 2, E3 ubiquitin protein ligase [Source:HGNC Symbol;Acc:HGNC:23386]
ENSG00000005812_at	FBXL3	ENSG00000005812	F-box and leucine-rich repeat protein 3 [Source:HGNC Symbol;Acc:HGNC:13599]
ENSG00000005844_at	ITGAL	ENSG00000005844	integrin, alpha L (antigen CD11A (p180), lymphocyte function-associated antigen 1; alpha polypeptide) [Source:HGNC Symbol;Acc:HGNC:6148]
ENSG00000005882_at	PDK2	ENSG00000005882	pyruvate dehydrogenase kinase, isozyme 2 [Source:HGNC Symbol;Acc:HGNC:8810]
ENSG00000005884_at	ITGA3	ENSG00000005884	integrin, alpha 3 (antigen CD49C, alpha 3 subunit of VLA-3 receptor) [Source:HGNC Symbol;Acc:HGNC:6139]
ENSG00000005889_at	ZFX	ENSG00000005889	zinc finger protein, X-linked [Source:HGNC Symbol;Acc:HGNC:12869]
ENSG00000005893_at	LAMP2	ENSG00000005893	lysosomal-associated membrane protein 2 [Source:HGNC Symbol;Acc:HGNC:6501]
ENSG00000005961_at	ITGA2B	ENSG00000005961	integrin, alpha 2b (platelet glycoprotein IIb of IIb/IIIa complex, antigen CD41) [Source:HGNC Symbol;Acc:HGNC:6138]
ENSG00000005981_at	ASB4	ENSG00000005981	ankyrin repeat and SOCS box containing 4 [Source:HGNC Symbol;Acc:HGNC:16009]
ENSG00000006007_at	GDE1	ENSG00000006007	glycerophosphodiester phosphodiesterase 1 [Source:HGNC Symbol;Acc:HGNC:29644]
ENSG00000006015_at	C19orf60	ENSG00000006015	chromosome 19 open reading frame 60 [Source:HGNC Symbol;Acc:HGNC:26098]
ENSG00000006016_at	CRLF1	ENSG00000006016	cytokine receptor-like factor 1 [Source:HGNC Symbol;Acc:HGNC:2364]
ENSG00000006025_at	OSBPL7	ENSG00000006025	oxysterol binding protein-like 7 [Source:HGNC Symbol;Acc:HGNC:16387]
ENSG00000006042_at	TMEM98	ENSG00000006042	transmembrane protein 98 [Source:HGNC Symbol;Acc:HGNC:24529]
ENSG00000006047_at	YBX2	ENSG00000006047	Y box binding protein 2 [Source:HGNC Symbol;Acc:HGNC:17948]
ENSG00000006059_at	KRT33A	ENSG00000006059	keratin 33A [Source:HGNC Symbol;Acc:HGNC:6450]
ENSG00000006062_at	MAP3K14	ENSG00000006062	mitogen-activated protein kinase kinase kinase 14 [Source:HGNC Symbol;Acc:HGNC:6853]
ENSG00000006071_at	ABCC8	ENSG00000006071	ATP-binding cassette, sub-family C (CFTR/MRP), member 8 [Source:HGNC Symbol;Acc:HGNC:59]
ENSG00000006116_at	CACNG3	ENSG00000006116	calcium channel, voltage-dependent, gamma subunit 3 [Source:HGNC Symbol;Acc:HGNC:1407]
ENSG00000006118_at	TMEM132A	ENSG00000006118	transmembrane protein 132A [Source:HGNC Symbol;Acc:HGNC:31092]
ENSG00000006125_at	AP2B1	ENSG00000006125	adaptor-related protein complex 2, beta 1 subunit [Source:HGNC Symbol;Acc:HGNC:563]
ENSG00000006128_at	TAC1	ENSG00000006128	tachykinin, precursor 1 [Source:HGNC Symbol;Acc:HGNC:11517]
ENSG00000006194_at	ZNF263	ENSG00000006194	zinc finger protein 263 [Source:HGNC Symbol;Acc:HGNC:13056]
ENSG00000006210_at	CX3CL1	ENSG00000006210	chemokine (C-X3-C motif) ligand 1 [Source:HGNC Symbol;Acc:HGNC:10647]
ENSG00000006282_at	SPATA20	ENSG00000006282	spermatogenesis associated 20 [Source:HGNC Symbol;Acc:HGNC:26125]
ENSG00000006283_at	CACNA1G	ENSG00000006283	calcium channel, voltage-dependent, T type, alpha 1G subunit [Source:HGNC Symbol;Acc:HGNC:1394]
ENSG00000006327_at	TNFRSF12A	ENSG00000006327	tumor necrosis factor receptor superfamily, member 12A [Source:HGNC Symbol;Acc:HGNC:18152]
ENSG00000006377_at	DLX6	ENSG00000006377	distal-less homeobox 6 [Source:HGNC Symbol;Acc:HGNC:2919]
ENSG00000006432_at	MAP3K9	ENSG00000006432	mitogen-activated protein kinase kinase kinase 9 [Source:HGNC Symbol;Acc:HGNC:6861]
ENSG00000006451_at	RALA	ENSG00000006451	v-ral simian leukemia viral oncogene homolog A (ras related) [Source:HGNC Symbol;Acc:HGNC:9839]
ENSG00000006453_at	BAIAP2L1	ENSG00000006453	BAI1-associated protein 2-like 1 [Source:HGNC Symbol;Acc:HGNC:21649]
ENSG00000006459_at	KDM7A	ENSG00000006459	lysine (K)-specific demethylase 7A [Source:HGNC Symbol;Acc:HGNC:22224]
ENSG00000006468_at	ETV1	ENSG00000006468	ets variant 1 [Source:HGNC Symbol;Acc:HGNC:3490]
ENSG00000006530_at	AGK	ENSG00000006530	acylglycerol kinase [Source:HGNC Symbol;Acc:HGNC:21869]
ENSG00000006534_at	ALDH3B1	ENSG00000006534	aldehyde dehydrogenase 3 family, member B1 [Source:HGNC Symbol;Acc:HGNC:410]
ENSG00000006555_at	TTC22	ENSG00000006555	tetratricopeptide repeat domain 22 [Source:HGNC Symbol;Acc:HGNC:26067]
ENSG00000006576_at	PHTF2	ENSG00000006576	putative homeodomain transcription factor 2 [Source:HGNC Symbol;Acc:HGNC:13411]
ENSG00000006606_at	CCL26	ENSG00000006606	chemokine (C-C motif) ligand 26 [Source:HGNC Symbol;Acc:HGNC:10625]
ENSG00000006607_at	FARP2	ENSG00000006607	FERM, RhoGEF and pleckstrin domain protein 2 [Source:HGNC Symbol;Acc:HGNC:16460]
ENSG00000006611_at	USH1C	ENSG00000006611	Usher syndrome 1C (autosomal recessive, severe) [Source:HGNC Symbol;Acc:HGNC:12597]
ENSG00000006625_at	GGCT	ENSG00000006625	gamma-glutamylcyclotransferase [Source:HGNC Symbol;Acc:HGNC:21705]
ENSG00000006634_at	DBF4	ENSG00000006634	DBF4 zinc finger [Source:HGNC Symbol;Acc:HGNC:17364]
ENSG00000006638_at	TBXA2R	ENSG00000006638	thromboxane A2 receptor [Source:HGNC Symbol;Acc:HGNC:11608]
ENSG00000006652_at	IFRD1	ENSG00000006652	interferon-related developmental regulator 1 [Source:HGNC Symbol;Acc:HGNC:5456]
ENSG00000006659_at	LGALS14	ENSG00000006659	lectin, galactoside-binding, soluble, 14 [Source:HGNC Symbol;Acc:HGNC:30054]
ENSG00000006695_at	COX10	ENSG00000006695	cytochrome c oxidase assembly homolog 10 (yeast) [Source:HGNC Symbol;Acc:HGNC:2260]
ENSG00000006704_at	GTF2IRD1	ENSG00000006704	GTF2I repeat domain containing 1 [Source:HGNC Symbol;Acc:HGNC:4661]
ENSG00000006712_at	PAF1	ENSG00000006712	Paf1, RNA polymerase II associated factor, homolog (S. cerevisiae) [Source:HGNC Symbol;Acc:HGNC:25459]
ENSG00000006715_at	VPS41	ENSG00000006715	vacuolar protein sorting 41 homolog (S. cerevisiae) [Source:HGNC Symbol;Acc:HGNC:12713]
ENSG00000006740_at	ARHGAP44	ENSG00000006740	Rho GTPase activating protein 44 [Source:HGNC Symbol;Acc:HGNC:29096]
ENSG00000006744_at	ELAC2	ENSG00000006744	elaC ribonuclease Z 2 [Source:HGNC Symbol;Acc:HGNC:14198]
ENSG00000006747_at	SCIN	ENSG00000006747	scinderin [Source:HGNC Symbol;Acc:HGNC:21695]
ENSG00000006756_at	ARSD	ENSG00000006756	arylsulfatase D [Source:HGNC Symbol;Acc:HGNC:717]
ENSG00000006757_at	PNPLA4	ENSG00000006757	patatin-like phospholipase domain containing 4 [Source:HGNC Symbol;Acc:HGNC:24887]
ENSG00000006788_at	MYH13	ENSG00000006788	myosin, heavy chain 13, skeletal muscle [Source:HGNC Symbol;Acc:HGNC:7571]
ENSG00000006831_at	ADIPOR2	ENSG00000006831	adiponectin receptor 2 [Source:HGNC Symbol;Acc:HGNC:24041]
ENSG00000007001_at	UPP2	ENSG00000007001	uridine phosphorylase 2 [Source:HGNC Symbol;Acc:HGNC:23061]
ENSG00000007038_at	PRSS21	ENSG00000007038	protease, serine, 21 (testisin) [Source:HGNC Symbol;Acc:HGNC:9485]
ENSG00000007047_at	MARK4	ENSG00000007047	MAP/microtubule affinity-regulating kinase 4 [Source:HGNC Symbol;Acc:HGNC:13538]
ENSG00000007062_at	PROM1	ENSG00000007062	prominin 1 [Source:HGNC Symbol;Acc:HGNC:9454]
ENSG00000007080_at	CCDC124	ENSG00000007080	coiled-coil domain containing 124 [Source:HGNC Symbol;Acc:HGNC:25171]
ENSG00000007168_at	PAFAH1B1	ENSG00000007168	platelet-activating factor acetylhydrolase 1b, regulatory subunit 1 (45kDa) [Source:HGNC Symbol;Acc:HGNC:8574]
ENSG00000007171_at	NOS2	ENSG00000007171	nitric oxide synthase 2, inducible [Source:HGNC Symbol;Acc:HGNC:7873]
ENSG00000007174_at	DNAH9	ENSG00000007174	dynein, axonemal, heavy chain 9 [Source:HGNC Symbol;Acc:HGNC:2953]
ENSG00000007202_at	KIAA0100	ENSG00000007202	KIAA0100 [Source:HGNC Symbol;Acc:HGNC:28960]
ENSG00000007216_at	SLC13A2	ENSG00000007216	solute carrier family 13 (sodium-dependent dicarboxylate transporter), member 2 [Source:HGNC Symbol;Acc:HGNC:10917]
ENSG00000007237_at	GAS7	ENSG00000007237	growth arrest-specific 7 [Source:HGNC Symbol;Acc:HGNC:4169]
ENSG00000007255_at	TRAPPC6A	ENSG00000007255	trafficking protein particle complex 6A [Source:HGNC Symbol;Acc:HGNC:23069]
ENSG00000007264_at	MATK	ENSG00000007264	megakaryocyte-associated tyrosine kinase [Source:HGNC Symbol;Acc:HGNC:6906]
ENSG00000007306_at	CEACAM7	ENSG00000007306	carcinoembryonic antigen-related cell adhesion molecule 7 [Source:HGNC Symbol;Acc:HGNC:1819]
ENSG00000007312_at	CD79B	ENSG00000007312	CD79b molecule, immunoglobulin-associated beta [Source:HGNC Symbol;Acc:HGNC:1699]
ENSG00000007314_at	SCN4A	ENSG00000007314	sodium channel, voltage-gated, type IV, alpha subunit [Source:HGNC Symbol;Acc:HGNC:10591]
ENSG00000007341_at	ST7L	ENSG00000007341	suppression of tumorigenicity 7 like [Source:HGNC Symbol;Acc:HGNC:18441]
ENSG00000007350_at	TKTL1	ENSG00000007350	transketolase-like 1 [Source:HGNC Symbol;Acc:HGNC:11835]
ENSG00000007372_at	PAX6	ENSG00000007372	paired box 6 [Source:HGNC Symbol;Acc:HGNC:8620]
ENSG00000007376_at	RPUSD1	ENSG00000007376	RNA pseudouridylate synthase domain containing 1 [Source:HGNC Symbol;Acc:HGNC:14173]
ENSG00000007384_at	RHBDF1	ENSG00000007384	rhomboid 5 homolog 1 (Drosophila) [Source:HGNC Symbol;Acc:HGNC:20561]
ENSG00000007392_at	LUC7L	ENSG00000007392	LUC7-like (S. cerevisiae) [Source:HGNC Symbol;Acc:HGNC:6723]
ENSG00000007402_at	CACNA2D2	ENSG00000007402	calcium channel, voltage-dependent, alpha 2/delta subunit 2 [Source:HGNC Symbol;Acc:HGNC:1400]
ENSG00000007516_at	BAIAP3	ENSG00000007516	BAI1-associated protein 3 [Source:HGNC Symbol;Acc:HGNC:948]
ENSG00000007520_at	TSR3	ENSG00000007520	TSR3, 20S rRNA accumulation, homolog (S. cerevisiae) [Source:HGNC Symbol;Acc:HGNC:14175]
ENSG00000007541_at	PIGQ	ENSG00000007541	phosphatidylinositol glycan anchor biosynthesis, class Q [Source:HGNC Symbol;Acc:HGNC:14135]
ENSG00000007545_at	CRAMP1L	ENSG00000007545	Crm, cramped-like (Drosophila) [Source:HGNC Symbol;Acc:HGNC:14122]
ENSG00000007866_at	TEAD3	ENSG00000007866	TEA domain family member 3 [Source:HGNC Symbol;Acc:HGNC:11716]
ENSG00000007908_at	SELE	ENSG00000007908	selectin E [Source:HGNC Symbol;Acc:HGNC:10718]
ENSG00000007923_at	DNAJC11	ENSG00000007923	DnaJ (Hsp40) homolog, subfamily C, member 11 [Source:HGNC Symbol;Acc:HGNC:25570]
ENSG00000007933_at	FMO3	ENSG00000007933	flavin containing monooxygenase 3 [Source:HGNC Symbol;Acc:HGNC:3771]
ENSG00000007944_at	MYLIP	ENSG00000007944	myosin regulatory light chain interacting protein [Source:HGNC Symbol;Acc:HGNC:21155]
ENSG00000007952_at	NOX1	ENSG00000007952	NADPH oxidase 1 [Source:HGNC Symbol;Acc:HGNC:7889]
ENSG00000007968_at	E2F2	ENSG00000007968	E2F transcription factor 2 [Source:HGNC Symbol;Acc:HGNC:3114]
ENSG00000008018_at	PSMB1	ENSG00000008018	proteasome (prosome, macropain) subunit, beta type, 1 [Source:HGNC Symbol;Acc:HGNC:9537]
ENSG00000008056_at	SYN1	ENSG00000008056	synapsin I [Source:HGNC Symbol;Acc:HGNC:11494]
ENSG00000008083_at	JARID2	ENSG00000008083	jumonji, AT rich interactive domain 2 [Source:HGNC Symbol;Acc:HGNC:6196]
ENSG00000008086_at	CDKL5	ENSG00000008086	cyclin-dependent kinase-like 5 [Source:HGNC Symbol;Acc:HGNC:11411]
ENSG00000008118_at	CAMK1G	ENSG00000008118	calcium/calmodulin-dependent protein kinase IG [Source:HGNC Symbol;Acc:HGNC:14585]
ENSG00000008130_at	NADK	ENSG00000008130	NAD kinase [Source:HGNC Symbol;Acc:HGNC:29831]
ENSG00000008196_at	TFAP2B	ENSG00000008196	transcription factor AP-2 beta (activating enhancer binding protein 2 beta) [Source:HGNC Symbol;Acc:HGNC:11743]
ENSG00000008197_at	TFAP2D	ENSG00000008197	transcription factor AP-2 delta (activating enhancer binding protein 2 delta) [Source:HGNC Symbol;Acc:HGNC:15581]
ENSG00000008226_at	DLEC1	ENSG00000008226	deleted in lung and esophageal cancer 1 [Source:HGNC Symbol;Acc:HGNC:2899]
ENSG00000008256_at	CYTH3	ENSG00000008256	cytohesin 3 [Source:HGNC Symbol;Acc:HGNC:9504]
ENSG00000008277_at	ADAM22	ENSG00000008277	ADAM metallopeptidase domain 22 [Source:HGNC Symbol;Acc:HGNC:201]
ENSG00000008282_at	SYPL1	ENSG00000008282	synaptophysin-like 1 [Source:HGNC Symbol;Acc:HGNC:11507]
ENSG00000008283_at	CYB561	ENSG00000008283	cytochrome b561 [Source:HGNC Symbol;Acc:HGNC:2571]
ENSG00000008294_at	SPAG9	ENSG00000008294	sperm associated antigen 9 [Source:HGNC Symbol;Acc:HGNC:14524]
ENSG00000008300_at	CELSR3	ENSG00000008300	cadherin, EGF LAG seven-pass G-type receptor 3 [Source:HGNC Symbol;Acc:HGNC:3230]
ENSG00000008311_at	AASS	ENSG00000008311	aminoadipate-semialdehyde synthase [Source:HGNC Symbol;Acc:HGNC:17366]
ENSG00000008323_at	PLEKHG6	ENSG00000008323	pleckstrin homology domain containing, family G (with RhoGef domain) member 6 [Source:HGNC Symbol;Acc:HGNC:25562]
ENSG00000008324_at	SS18L2	ENSG00000008324	synovial sarcoma translocation gene on chromosome 18-like 2 [Source:HGNC Symbol;Acc:HGNC:15593]
ENSG00000008382_at	MPND	ENSG00000008382	MPN domain containing [Source:HGNC Symbol;Acc:HGNC:25934]
ENSG00000008394_at	MGST1	ENSG00000008394	microsomal glutathione S-transferase 1 [Source:HGNC Symbol;Acc:HGNC:7061]
ENSG00000008405_at	CRY1	ENSG00000008405	cryptochrome circadian clock 1 [Source:HGNC Symbol;Acc:HGNC:2384]
ENSG00000008438_at	PGLYRP1	ENSG00000008438	peptidoglycan recognition protein 1 [Source:HGNC Symbol;Acc:HGNC:8904]
ENSG00000008441_at	NFIX	ENSG00000008441	nuclear factor I/X (CCAAT-binding transcription factor) [Source:HGNC Symbol;Acc:HGNC:7788]
ENSG00000008513_at	ST3GAL1	ENSG00000008513	ST3 beta-galactoside alpha-2,3-sialyltransferase 1 [Source:HGNC Symbol;Acc:HGNC:10862]
ENSG00000008516_at	MMP25	ENSG00000008516	matrix metallopeptidase 25 [Source:HGNC Symbol;Acc:HGNC:14246]
ENSG00000008517_at	IL32	ENSG00000008517	interleukin 32 [Source:HGNC Symbol;Acc:HGNC:16830]
ENSG00000008710_at	PKD1	ENSG00000008710	polycystic kidney disease 1 (autosomal dominant) [Source:HGNC Symbol;Acc:HGNC:9008]
ENSG00000008735_at	MAPK8IP2	ENSG00000008735	mitogen-activated protein kinase 8 interacting protein 2 [Source:HGNC Symbol;Acc:HGNC:6883]
ENSG00000008838_at	MED24	ENSG00000008838	mediator complex subunit 24 [Source:HGNC Symbol;Acc:HGNC:22963]
ENSG00000008853_at	RHOBTB2	ENSG00000008853	Rho-related BTB domain containing 2 [Source:HGNC Symbol;Acc:HGNC:18756]
ENSG00000008869_at	HEATR5B	ENSG00000008869	HEAT repeat containing 5B [Source:HGNC Symbol;Acc:HGNC:29273]
ENSG00000008952_at	SEC62	ENSG00000008952	SEC62 homolog (S. cerevisiae) [Source:HGNC Symbol;Acc:HGNC:11846]
ENSG00000008988_at	RPS20	ENSG00000008988	ribosomal protein S20 [Source:HGNC Symbol;Acc:HGNC:10405]
ENSG00000009307_at	CSDE1	ENSG00000009307	cold shock domain containing E1, RNA-binding [Source:HGNC Symbol;Acc:HGNC:29905]
ENSG00000009335_at	UBE3C	ENSG00000009335	ubiquitin protein ligase E3C [Source:HGNC Symbol;Acc:HGNC:16803]
ENSG00000009413_at	REV3L	ENSG00000009413	REV3-like, polymerase (DNA directed), zeta, catalytic subunit [Source:HGNC Symbol;Acc:HGNC:9968]
ENSG00000009694_at	TENM1	ENSG00000009694	teneurin transmembrane protein 1 [Source:HGNC Symbol;Acc:HGNC:8117]
ENSG00000009709_at	PAX7	ENSG00000009709	paired box 7 [Source:HGNC Symbol;Acc:HGNC:8621]
ENSG00000009724_at	MASP2	ENSG00000009724	mannan-binding lectin serine peptidase 2 [Source:HGNC Symbol;Acc:HGNC:6902]
ENSG00000009765_at	IYD	ENSG00000009765	iodotyrosine deiodinase [Source:HGNC Symbol;Acc:HGNC:21071]
ENSG00000009780_at	FAM76A	ENSG00000009780	family with sequence similarity 76, member A [Source:HGNC Symbol;Acc:HGNC:28530]
ENSG00000009790_at	TRAF3IP3	ENSG00000009790	TRAF3 interacting protein 3 [Source:HGNC Symbol;Acc:HGNC:30766]
ENSG00000009830_at	POMT2	ENSG00000009830	protein-O-mannosyltransferase 2 [Source:HGNC Symbol;Acc:HGNC:19743]
ENSG00000009844_at	VTA1	ENSG00000009844	vesicle (multivesicular body) trafficking 1 [Source:HGNC Symbol;Acc:HGNC:20954]
ENSG00000009950_at	MLXIPL	ENSG00000009950	MLX interacting protein-like [Source:HGNC Symbol;Acc:HGNC:12744]
ENSG00000009954_at	BAZ1B	ENSG00000009954	bromodomain adjacent to zinc finger domain, 1B [Source:HGNC Symbol;Acc:HGNC:961]
ENSG00000010017_at	RANBP9	ENSG00000010017	RAN binding protein 9 [Source:HGNC Symbol;Acc:HGNC:13727]
ENSG00000010030_at	ETV7	ENSG00000010030	ets variant 7 [Source:HGNC Symbol;Acc:HGNC:18160]
ENSG00000010072_at	SPRTN	ENSG00000010072	SprT-like N-terminal domain [Source:HGNC Symbol;Acc:HGNC:25356]
ENSG00000010165_at	METTL13	ENSG00000010165	methyltransferase like 13 [Source:HGNC Symbol;Acc:HGNC:24248]
ENSG00000010219_at	DYRK4	ENSG00000010219	dual-specificity tyrosine-(Y)-phosphorylation regulated kinase 4 [Source:HGNC Symbol;Acc:HGNC:3095]
ENSG00000010244_at	ZNF207	ENSG00000010244	zinc finger protein 207 [Source:HGNC Symbol;Acc:HGNC:12998]
ENSG00000010256_at	UQCRC1	ENSG00000010256	ubiquinol-cytochrome c reductase core protein I [Source:HGNC Symbol;Acc:HGNC:12585]
ENSG00000010270_at	STARD3NL	ENSG00000010270	STARD3 N-terminal like [Source:HGNC Symbol;Acc:HGNC:19169]
ENSG00000010278_at	CD9	ENSG00000010278	CD9 molecule [Source:HGNC Symbol;Acc:HGNC:1709]
ENSG00000010292_at	NCAPD2	ENSG00000010292	non-SMC condensin I complex, subunit D2 [Source:HGNC Symbol;Acc:HGNC:24305]
ENSG00000010295_at	IFFO1	ENSG00000010295	intermediate filament family orphan 1 [Source:HGNC Symbol;Acc:HGNC:24970]
ENSG00000010310_at	GIPR	ENSG00000010310	gastric inhibitory polypeptide receptor [Source:HGNC Symbol;Acc:HGNC:4271]
ENSG00000010318_at	PHF7	ENSG00000010318	PHD finger protein 7 [Source:HGNC Symbol;Acc:HGNC:18458]
ENSG00000010319_at	SEMA3G	ENSG00000010319	sema domain, immunoglobulin domain (Ig), short basic domain, secreted, (semaphorin) 3G [Source:HGNC Symbol;Acc:HGNC:30400]
ENSG00000010322_at	NISCH	ENSG00000010322	nischarin [Source:HGNC Symbol;Acc:HGNC:18006]
ENSG00000010327_at	STAB1	ENSG00000010327	stabilin 1 [Source:HGNC Symbol;Acc:HGNC:18628]
ENSG00000010361_at	FUZ	ENSG00000010361	fuzzy planar cell polarity protein [Source:HGNC Symbol;Acc:HGNC:26219]
ENSG00000010379_at	SLC6A13	ENSG00000010379	solute carrier family 6 (neurotransmitter transporter), member 13 [Source:HGNC Symbol;Acc:HGNC:11046]
ENSG00000010404_at	IDS	ENSG00000010404	iduronate 2-sulfatase [Source:HGNC Symbol;Acc:HGNC:5389]
ENSG00000010438_at	PRSS3	ENSG00000010438	protease, serine, 3 [Source:HGNC Symbol;Acc:HGNC:9486]
ENSG00000010539_at	ZNF200	ENSG00000010539	zinc finger protein 200 [Source:HGNC Symbol;Acc:HGNC:12993]
ENSG00000010610_at	CD4	ENSG00000010610	CD4 molecule [Source:HGNC Symbol;Acc:HGNC:1678]
ENSG00000010626_at	LRRC23	ENSG00000010626	leucine rich repeat containing 23 [Source:HGNC Symbol;Acc:HGNC:19138]
ENSG00000010671_at	BTK	ENSG00000010671	Bruton agammaglobulinemia tyrosine kinase [Source:HGNC Symbol;Acc:HGNC:1133]
ENSG00000010704_at	HFE	ENSG00000010704	hemochromatosis [Source:HGNC Symbol;Acc:HGNC:4886]
ENSG00000010803_at	SCMH1	ENSG00000010803	sex comb on midleg homolog 1 (Drosophila) [Source:HGNC Symbol;Acc:HGNC:19003]
ENSG00000010810_at	FYN	ENSG00000010810	FYN proto-oncogene, Src family tyrosine kinase [Source:HGNC Symbol;Acc:HGNC:4037]
ENSG00000010818_at	HIVEP2	ENSG00000010818	human immunodeficiency virus type I enhancer binding protein 2 [Source:HGNC Symbol;Acc:HGNC:4921]
ENSG00000010932_at	FMO1	ENSG00000010932	flavin containing monooxygenase 1 [Source:HGNC Symbol;Acc:HGNC:3769]
ENSG00000011007_at	TCEB3	ENSG00000011007	transcription elongation factor B (SIII), polypeptide 3 (110kDa, elongin A) [Source:HGNC Symbol;Acc:HGNC:11620]
ENSG00000011009_at	LYPLA2	ENSG00000011009	lysophospholipase II [Source:HGNC Symbol;Acc:HGNC:6738]
ENSG00000011021_at	CLCN6	ENSG00000011021	chloride channel, voltage-sensitive 6 [Source:HGNC Symbol;Acc:HGNC:2024]
ENSG00000011028_at	MRC2	ENSG00000011028	mannose receptor, C type 2 [Source:HGNC Symbol;Acc:HGNC:16875]
ENSG00000011083_at	SLC6A7	ENSG00000011083	solute carrier family 6 (neurotransmitter transporter), member 7 [Source:HGNC Symbol;Acc:HGNC:11054]
ENSG00000011105_at	TSPAN9	ENSG00000011105	tetraspanin 9 [Source:HGNC Symbol;Acc:HGNC:21640]
ENSG00000011114_at	BTBD7	ENSG00000011114	BTB (POZ) domain containing 7 [Source:HGNC Symbol;Acc:HGNC:18269]
ENSG00000011132_at	APBA3	ENSG00000011132	amyloid beta (A4) precursor protein-binding, family A, member 3 [Source:HGNC Symbol;Acc:HGNC:580]
ENSG00000011143_at	MKS1	ENSG00000011143	Meckel syndrome, type 1 [Source:HGNC Symbol;Acc:HGNC:7121]
ENSG00000011198_at	ABHD5	ENSG00000011198	abhydrolase domain containing 5 [Source:HGNC Symbol;Acc:HGNC:21396]
ENSG00000011201_at	KAL1	ENSG00000011201	Kallmann syndrome 1 sequence [Source:HGNC Symbol;Acc:HGNC:6211]
ENSG00000011243_at	AKAP8L	ENSG00000011243	A kinase (PRKA) anchor protein 8-like [Source:HGNC Symbol;Acc:HGNC:29857]
ENSG00000011258_at	MBTD1	ENSG00000011258	mbt domain containing 1 [Source:HGNC Symbol;Acc:HGNC:19866]
ENSG00000011260_at	UTP18	ENSG00000011260	UTP18 small subunit (SSU) processome component homolog (yeast) [Source:HGNC Symbol;Acc:HGNC:24274]
ENSG00000011275_at	RNF216	ENSG00000011275	ring finger protein 216 [Source:HGNC Symbol;Acc:HGNC:21698]
ENSG00000011295_at	TTC19	ENSG00000011295	tetratricopeptide repeat domain 19 [Source:HGNC Symbol;Acc:HGNC:26006]
ENSG00000011304_at	PTBP1	ENSG00000011304	polypyrimidine tract binding protein 1 [Source:HGNC Symbol;Acc:HGNC:9583]
ENSG00000011332_at	DPF1	ENSG00000011332	D4, zinc and double PHD fingers family 1 [Source:HGNC Symbol;Acc:HGNC:20225]
ENSG00000011347_at	SYT7	ENSG00000011347	synaptotagmin VII [Source:HGNC Symbol;Acc:HGNC:11514]
ENSG00000011376_at	LARS2	ENSG00000011376	leucyl-tRNA synthetase 2, mitochondrial [Source:HGNC Symbol;Acc:HGNC:17095]
ENSG00000011405_at	PIK3C2A	ENSG00000011405	phosphatidylinositol-4-phosphate 3-kinase, catalytic subunit type 2 alpha [Source:HGNC Symbol;Acc:HGNC:8971]
ENSG00000011422_at	PLAUR	ENSG00000011422	plasminogen activator, urokinase receptor [Source:HGNC Symbol;Acc:HGNC:9053]
ENSG00000011426_at	ANLN	ENSG00000011426	anillin, actin binding protein [Source:HGNC Symbol;Acc:HGNC:14082]
ENSG00000011451_at	WIZ	ENSG00000011451	widely interspaced zinc finger motifs [Source:HGNC Symbol;Acc:HGNC:30917]
ENSG00000011454_at	RABGAP1	ENSG00000011454	RAB GTPase activating protein 1 [Source:HGNC Symbol;Acc:HGNC:17155]
ENSG00000011465_at	DCN	ENSG00000011465	decorin [Source:HGNC Symbol;Acc:HGNC:2705]
ENSG00000011478_at	QPCTL	ENSG00000011478	glutaminyl-peptide cyclotransferase-like [Source:HGNC Symbol;Acc:HGNC:25952]
ENSG00000011485_at	PPP5C	ENSG00000011485	protein phosphatase 5, catalytic subunit [Source:HGNC Symbol;Acc:HGNC:9322]
ENSG00000011523_at	CEP68	ENSG00000011523	centrosomal protein 68kDa [Source:HGNC Symbol;Acc:HGNC:29076]
ENSG00000011566_at	MAP4K3	ENSG00000011566	mitogen-activated protein kinase kinase kinase kinase 3 [Source:HGNC Symbol;Acc:HGNC:6865]
ENSG00000011590_at	ZBTB32	ENSG00000011590	zinc finger and BTB domain containing 32 [Source:HGNC Symbol;Acc:HGNC:16763]
ENSG00000011600_at	TYROBP	ENSG00000011600	TYRO protein tyrosine kinase binding protein [Source:HGNC Symbol;Acc:HGNC:12449]
ENSG00000011638_at	TMEM159	ENSG00000011638	transmembrane protein 159 [Source:HGNC Symbol;Acc:HGNC:30136]
ENSG00000011677_at	GABRA3	ENSG00000011677	gamma-aminobutyric acid (GABA) A receptor, alpha 3 [Source:HGNC Symbol;Acc:HGNC:4077]
ENSG00000012048_at	BRCA1	ENSG00000012048	breast cancer 1, early onset [Source:HGNC Symbol;Acc:HGNC:1100]
ENSG00000012061_at	ERCC1	ENSG00000012061	excision repair cross-complementation group 1 [Source:HGNC Symbol;Acc:HGNC:3433]
ENSG00000012124_at	CD22	ENSG00000012124	CD22 molecule [Source:HGNC Symbol;Acc:HGNC:1643]
ENSG00000012171_at	SEMA3B	ENSG00000012171	sema domain, immunoglobulin domain (Ig), short basic domain, secreted, (semaphorin) 3B [Source:HGNC Symbol;Acc:HGNC:10724]
ENSG00000012174_at	MBTPS2	ENSG00000012174	membrane-bound transcription factor peptidase, site 2 [Source:HGNC Symbol;Acc:HGNC:15455]
ENSG00000012211_at	PRICKLE3	ENSG00000012211	prickle homolog 3 (Drosophila) [Source:HGNC Symbol;Acc:HGNC:6645]
ENSG00000012223_at	LTF	ENSG00000012223	lactotransferrin [Source:HGNC Symbol;Acc:HGNC:6720]
ENSG00000012232_at	EXTL3	ENSG00000012232	exostosin-like glycosyltransferase 3 [Source:HGNC Symbol;Acc:HGNC:3518]
ENSG00000012504_at	NR1H4	ENSG00000012504	nuclear receptor subfamily 1, group H, member 4 [Source:HGNC Symbol;Acc:HGNC:7967]
ENSG00000012660_at	ELOVL5	ENSG00000012660	ELOVL fatty acid elongase 5 [Source:HGNC Symbol;Acc:HGNC:21308]
ENSG00000012779_at	ALOX5	ENSG00000012779	arachidonate 5-lipoxygenase [Source:HGNC Symbol;Acc:HGNC:435]
ENSG00000012817_at	KDM5D	ENSG00000012817	lysine (K)-specific demethylase 5D [Source:HGNC Symbol;Acc:HGNC:11115]
ENSG00000012822_at	CALCOCO1	ENSG00000012822	calcium binding and coiled-coil domain 1 [Source:HGNC Symbol;Acc:HGNC:29306]
ENSG00000012963_at	UBR7	ENSG00000012963	ubiquitin protein ligase E3 component n-recognin 7 (putative) [Source:HGNC Symbol;Acc:HGNC:20344]
ENSG00000012983_at	MAP4K5	ENSG00000012983	mitogen-activated protein kinase kinase kinase kinase 5 [Source:HGNC Symbol;Acc:HGNC:6867]
ENSG00000013016_at	EHD3	ENSG00000013016	EH-domain containing 3 [Source:HGNC Symbol;Acc:HGNC:3244]
ENSG00000013275_at	PSMC4	ENSG00000013275	proteasome (prosome, macropain) 26S subunit, ATPase, 4 [Source:HGNC Symbol;Acc:HGNC:9551]
ENSG00000013288_at	MAN2B2	ENSG00000013288	mannosidase, alpha, class 2B, member 2 [Source:HGNC Symbol;Acc:HGNC:29623]
ENSG00000013293_at	SLC7A14	ENSG00000013293	solute carrier family 7, member 14 [Source:HGNC Symbol;Acc:HGNC:29326]
ENSG00000013297_at	CLDN11	ENSG00000013297	claudin 11 [Source:HGNC Symbol;Acc:HGNC:8514]
ENSG00000013306_at	SLC25A39	ENSG00000013306	solute carrier family 25, member 39 [Source:HGNC Symbol;Acc:HGNC:24279]
ENSG00000013364_at	MVP	ENSG00000013364	major vault protein [Source:HGNC Symbol;Acc:HGNC:7531]
ENSG00000013374_at	NUB1	ENSG00000013374	negative regulator of ubiquitin-like proteins 1 [Source:HGNC Symbol;Acc:HGNC:17623]
ENSG00000013375_at	PGM3	ENSG00000013375	phosphoglucomutase 3 [Source:HGNC Symbol;Acc:HGNC:8907]
ENSG00000013392_at	RWDD2A	ENSG00000013392	RWD domain containing 2A [Source:HGNC Symbol;Acc:HGNC:21385]
ENSG00000013441_at	CLK1	ENSG00000013441	CDC-like kinase 1 [Source:HGNC Symbol;Acc:HGNC:2068]
ENSG00000013503_at	POLR3B	ENSG00000013503	polymerase (RNA) III (DNA directed) polypeptide B [Source:HGNC Symbol;Acc:HGNC:30348]
ENSG00000013523_at	ANGEL1	ENSG00000013523	angel homolog 1 (Drosophila) [Source:HGNC Symbol;Acc:HGNC:19961]
ENSG00000013561_at	RNF14	ENSG00000013561	ring finger protein 14 [Source:HGNC Symbol;Acc:HGNC:10058]
ENSG00000013563_at	DNASE1L1	ENSG00000013563	deoxyribonuclease I-like 1 [Source:HGNC Symbol;Acc:HGNC:2957]
ENSG00000013573_at	DDX11	ENSG00000013573	DEAD/H (Asp-Glu-Ala-Asp/His) box helicase 11 [Source:HGNC Symbol;Acc:HGNC:2736]
ENSG00000013583_at	HEBP1	ENSG00000013583	heme binding protein 1 [Source:HGNC Symbol;Acc:HGNC:17176]
ENSG00000013588_at	GPRC5A	ENSG00000013588	G protein-coupled receptor, class C, group 5, member A [Source:HGNC Symbol;Acc:HGNC:9836]
ENSG00000013619_at	MAMLD1	ENSG00000013619	mastermind-like domain containing 1 [Source:HGNC Symbol;Acc:HGNC:2568]
ENSG00000013725_at	CD6	ENSG00000013725	CD6 molecule [Source:HGNC Symbol;Acc:HGNC:1691]
ENSG00000013810_at	TACC3	ENSG00000013810	transforming, acidic coiled-coil containing protein 3 [Source:HGNC Symbol;Acc:HGNC:11524]
ENSG00000014123_at	UFL1	ENSG00000014123	UFM1-specific ligase 1 [Source:HGNC Symbol;Acc:HGNC:23039]
ENSG00000014138_at	POLA2	ENSG00000014138	polymerase (DNA directed), alpha 2, accessory subunit [Source:HGNC Symbol;Acc:HGNC:30073]
ENSG00000014164_at	ZC3H3	ENSG00000014164	zinc finger CCCH-type containing 3 [Source:HGNC Symbol;Acc:HGNC:28972]
ENSG00000014216_at	CAPN1	ENSG00000014216	calpain 1, (mu/I) large subunit [Source:HGNC Symbol;Acc:HGNC:1476]
ENSG00000014257_at	ACPP	ENSG00000014257	acid phosphatase, prostate [Source:HGNC Symbol;Acc:HGNC:125]
ENSG00000014641_at	MDH1	ENSG00000014641	malate dehydrogenase 1, NAD (soluble) [Source:HGNC Symbol;Acc:HGNC:6970]
ENSG00000014824_at	SLC30A9	ENSG00000014824	solute carrier family 30 (zinc transporter), member 9 [Source:HGNC Symbol;Acc:HGNC:1329]
ENSG00000014914_at	MTMR11	ENSG00000014914	myotubularin related protein 11 [Source:HGNC Symbol;Acc:HGNC:24307]
ENSG00000014919_at	COX15	ENSG00000014919	cytochrome c oxidase assembly homolog 15 (yeast) [Source:HGNC Symbol;Acc:HGNC:2263]
ENSG00000015133_at	CCDC88C	ENSG00000015133	coiled-coil domain containing 88C [Source:HGNC Symbol;Acc:HGNC:19967]
ENSG00000015153_at	YAF2	ENSG00000015153	YY1 associated factor 2 [Source:HGNC Symbol;Acc:HGNC:17363]
ENSG00000015171_at	ZMYND11	ENSG00000015171	zinc finger, MYND-type containing 11 [Source:HGNC Symbol;Acc:HGNC:16966]
ENSG00000015285_at	WAS	ENSG00000015285	Wiskott-Aldrich syndrome [Source:HGNC Symbol;Acc:HGNC:12731]
ENSG00000015413_at	DPEP1	ENSG00000015413	dipeptidase 1 (renal) [Source:HGNC Symbol;Acc:HGNC:3002]
ENSG00000015475_at	BID	ENSG00000015475	BH3 interacting domain death agonist [Source:HGNC Symbol;Acc:HGNC:1050]
ENSG00000015479_at	MATR3	ENSG00000015479	matrin 3 [Source:HGNC Symbol;Acc:HGNC:6912]
ENSG00000015520_at	NPC1L1	ENSG00000015520	NPC1-like 1 [Source:HGNC Symbol;Acc:HGNC:7898]
ENSG00000015532_at	XYLT2	ENSG00000015532	xylosyltransferase II [Source:HGNC Symbol;Acc:HGNC:15517]
ENSG00000015592_at	STMN4	ENSG00000015592	stathmin-like 4 [Source:HGNC Symbol;Acc:HGNC:16078]
ENSG00000015676_at	NUDCD3	ENSG00000015676	NudC domain containing 3 [Source:HGNC Symbol;Acc:HGNC:22208]
ENSG00000016082_at	ISL1	ENSG00000016082	ISL LIM homeobox 1 [Source:HGNC Symbol;Acc:HGNC:6132]
ENSG00000016391_at	CHDH	ENSG00000016391	choline dehydrogenase [Source:HGNC Symbol;Acc:HGNC:24288]
ENSG00000016402_at	IL20RA	ENSG00000016402	interleukin 20 receptor, alpha [Source:HGNC Symbol;Acc:HGNC:6003]
ENSG00000016490_at	CLCA1	ENSG00000016490	chloride channel accessory 1 [Source:HGNC Symbol;Acc:HGNC:2015]
ENSG00000016602_at	CLCA4	ENSG00000016602	chloride channel accessory 4 [Source:HGNC Symbol;Acc:HGNC:2018]
ENSG00000016864_at	GLT8D1	ENSG00000016864	glycosyltransferase 8 domain containing 1 [Source:HGNC Symbol;Acc:HGNC:24870]
ENSG00000017260_at	ATP2C1	ENSG00000017260	ATPase, Ca++ transporting, type 2C, member 1 [Source:HGNC Symbol;Acc:HGNC:13211]
ENSG00000017427_at	IGF1	ENSG00000017427	insulin-like growth factor 1 (somatomedin C) [Source:HGNC Symbol;Acc:HGNC:5464]
ENSG00000017483_at	SLC38A5	ENSG00000017483	solute carrier family 38, member 5 [Source:HGNC Symbol;Acc:HGNC:18070]
ENSG00000017797_at	RALBP1	ENSG00000017797	ralA binding protein 1 [Source:HGNC Symbol;Acc:HGNC:9841]
ENSG00000018189_at	RUFY3	ENSG00000018189	RUN and FYVE domain containing 3 [Source:HGNC Symbol;Acc:HGNC:30285]
ENSG00000018236_at	CNTN1	ENSG00000018236	contactin 1 [Source:HGNC Symbol;Acc:HGNC:2171]
ENSG00000018280_at	SLC11A1	ENSG00000018280	solute carrier family 11 (proton-coupled divalent metal ion transporter), member 1 [Source:HGNC Symbol;Acc:HGNC:10907]
ENSG00000018408_at	WWTR1	ENSG00000018408	WW domain containing transcription regulator 1 [Source:HGNC Symbol;Acc:HGNC:24042]
ENSG00000018510_at	AGPS	ENSG00000018510	alkylglycerone phosphate synthase [Source:HGNC Symbol;Acc:HGNC:327]
ENSG00000018610_at	CXorf56	ENSG00000018610	chromosome X open reading frame 56 [Source:HGNC Symbol;Acc:HGNC:26239]
ENSG00000018625_at	ATP1A2	ENSG00000018625	ATPase, Na+/K+ transporting, alpha 2 polypeptide [Source:HGNC Symbol;Acc:HGNC:800]
ENSG00000018699_at	TTC27	ENSG00000018699	tetratricopeptide repeat domain 27 [Source:HGNC Symbol;Acc:HGNC:25986]
ENSG00000018869_at	ZNF582	ENSG00000018869	zinc finger protein 582 [Source:HGNC Symbol;Acc:HGNC:26421]
ENSG00000019102_at	VSIG2	ENSG00000019102	V-set and immunoglobulin domain containing 2 [Source:HGNC Symbol;Acc:HGNC:17149]
ENSG00000019144_at	PHLDB1	ENSG00000019144	pleckstrin homology-like domain, family B, member 1 [Source:HGNC Symbol;Acc:HGNC:23697]
ENSG00000019169_at	MARCO	ENSG00000019169	macrophage receptor with collagenous structure [Source:HGNC Symbol;Acc:HGNC:6895]
ENSG00000019186_at	CYP24A1	ENSG00000019186	cytochrome P450, family 24, subfamily A, polypeptide 1 [Source:HGNC Symbol;Acc:HGNC:2602]
ENSG00000019485_at	PRDM11	ENSG00000019485	PR domain containing 11 [Source:HGNC Symbol;Acc:HGNC:13996]
ENSG00000019505_at	SYT13	ENSG00000019505	synaptotagmin XIII [Source:HGNC Symbol;Acc:HGNC:14962]
ENSG00000019549_at	SNAI2	ENSG00000019549	snail family zinc finger 2 [Source:HGNC Symbol;Acc:HGNC:11094]
ENSG00000019582_at	CD74	ENSG00000019582	CD74 molecule, major histocompatibility complex, class II invariant chain [Source:HGNC Symbol;Acc:HGNC:1697]
ENSG00000019991_at	HGF	ENSG00000019991	hepatocyte growth factor (hepapoietin A; scatter factor) [Source:HGNC Symbol;Acc:HGNC:4893]
ENSG00000019995_at	ZRANB1	ENSG00000019995	zinc finger, RAN-binding domain containing 1 [Source:HGNC Symbol;Acc:HGNC:18224]
ENSG00000020129_at	NCDN	ENSG00000020129	neurochondrin [Source:HGNC Symbol;Acc:HGNC:17597]
ENSG00000020181_at	GPR124	ENSG00000020181	G protein-coupled receptor 124 [Source:HGNC Symbol;Acc:HGNC:17849]
ENSG00000020219_at	CCT8L1P	ENSG00000020219	chaperonin containing TCP1, subunit 8 (theta)-like 1, pseudogene [Source:HGNC Symbol;Acc:HGNC:32153]
ENSG00000020256_at	ZFP64	ENSG00000020256	ZFP64 zinc finger protein [Source:HGNC Symbol;Acc:HGNC:15940]
ENSG00000020426_at	MNAT1	ENSG00000020426	MNAT CDK-activating kinase assembly factor 1 [Source:HGNC Symbol;Acc:HGNC:7181]
ENSG00000020577_at	SAMD4A	ENSG00000020577	sterile alpha motif domain containing 4A [Source:HGNC Symbol;Acc:HGNC:23023]
ENSG00000020633_at	RUNX3	ENSG00000020633	runt-related transcription factor 3 [Source:HGNC Symbol;Acc:HGNC:10473]
ENSG00000020922_at	MRE11A	ENSG00000020922	MRE11 meiotic recombination 11 homolog A (S. cerevisiae) [Source:HGNC Symbol;Acc:HGNC:7230]
ENSG00000021300_at	PLEKHB1	ENSG00000021300	pleckstrin homology domain containing, family B (evectins) member 1 [Source:HGNC Symbol;Acc:HGNC:19079]
ENSG00000021355_at	SERPINB1	ENSG00000021355	serpin peptidase inhibitor, clade B (ovalbumin), member 1 [Source:HGNC Symbol;Acc:HGNC:3311]
ENSG00000021461_at	CYP3A43	ENSG00000021461	cytochrome P450, family 3, subfamily A, polypeptide 43 [Source:HGNC Symbol;Acc:HGNC:17450]
ENSG00000021488_at	SLC7A9	ENSG00000021488	solute carrier family 7 (amino acid transporter light chain, bo,+ system), member 9 [Source:HGNC Symbol;Acc:HGNC:11067]
ENSG00000021574_at	SPAST	ENSG00000021574	spastin [Source:HGNC Symbol;Acc:HGNC:11233]
ENSG00000021645_at	NRXN3	ENSG00000021645	neurexin 3 [Source:HGNC Symbol;Acc:HGNC:8010]
ENSG00000021762_at	OSBPL5	ENSG00000021762	oxysterol binding protein-like 5 [Source:HGNC Symbol;Acc:HGNC:16392]
ENSG00000021776_at	AQR	ENSG00000021776	aquarius intron-binding spliceosomal factor [Source:HGNC Symbol;Acc:HGNC:29513]
ENSG00000021826_at	CPS1	ENSG00000021826	carbamoyl-phosphate synthase 1, mitochondrial [Source:HGNC Symbol;Acc:HGNC:2323]
ENSG00000021852_at	C8B	ENSG00000021852	complement component 8, beta polypeptide [Source:HGNC Symbol;Acc:HGNC:1353]
ENSG00000022267_at	FHL1	ENSG00000022267	four and a half LIM domains 1 [Source:HGNC Symbol;Acc:HGNC:3702]
ENSG00000022277_at	RTFDC1	ENSG00000022277	replication termination factor 2 domain containing 1 [Source:HGNC Symbol;Acc:HGNC:15890]
ENSG00000022355_at	GABRA1	ENSG00000022355	gamma-aminobutyric acid (GABA) A receptor, alpha 1 [Source:HGNC Symbol;Acc:HGNC:4075]
ENSG00000022556_at	NLRP2	ENSG00000022556	NLR family, pyrin domain containing 2 [Source:HGNC Symbol;Acc:HGNC:22948]
ENSG00000022567_at	SLC45A4	ENSG00000022567	solute carrier family 45, member 4 [Source:HGNC Symbol;Acc:HGNC:29196]
ENSG00000022840_at	RNF10	ENSG00000022840	ring finger protein 10 [Source:HGNC Symbol;Acc:HGNC:10055]
ENSG00000022976_at	ZNF839	ENSG00000022976	zinc finger protein 839 [Source:HGNC Symbol;Acc:HGNC:20345]
ENSG00000023041_at	ZDHHC6	ENSG00000023041	zinc finger, DHHC-type containing 6 [Source:HGNC Symbol;Acc:HGNC:19160]
ENSG00000023171_at	GRAMD1B	ENSG00000023171	GRAM domain containing 1B [Source:HGNC Symbol;Acc:HGNC:29214]
ENSG00000023191_at	RNH1	ENSG00000023191	ribonuclease/angiogenin inhibitor 1 [Source:HGNC Symbol;Acc:HGNC:10074]
ENSG00000023228_at	NDUFS1	ENSG00000023228	NADH dehydrogenase (ubiquinone) Fe-S protein 1, 75kDa (NADH-coenzyme Q reductase) [Source:HGNC Symbol;Acc:HGNC:7707]
ENSG00000023287_at	RB1CC1	ENSG00000023287	RB1-inducible coiled-coil 1 [Source:HGNC Symbol;Acc:HGNC:15574]
ENSG00000023318_at	ERP44	ENSG00000023318	endoplasmic reticulum protein 44 [Source:HGNC Symbol;Acc:HGNC:18311]
ENSG00000023330_at	ALAS1	ENSG00000023330	aminolevulinate, delta-, synthase 1 [Source:HGNC Symbol;Acc:HGNC:396]
ENSG00000023445_at	BIRC3	ENSG00000023445	baculoviral IAP repeat containing 3 [Source:HGNC Symbol;Acc:HGNC:591]
ENSG00000023516_at	AKAP11	ENSG00000023516	A kinase (PRKA) anchor protein 11 [Source:HGNC Symbol;Acc:HGNC:369]
ENSG00000023572_at	GLRX2	ENSG00000023572	glutaredoxin 2 [Source:HGNC Symbol;Acc:HGNC:16065]
ENSG00000023608_at	SNAPC1	ENSG00000023608	small nuclear RNA activating complex, polypeptide 1, 43kDa [Source:HGNC Symbol;Acc:HGNC:11134]
ENSG00000023697_at	DERA	ENSG00000023697	deoxyribose-phosphate aldolase (putative) [Source:HGNC Symbol;Acc:HGNC:24269]
ENSG00000023734_at	STRAP	ENSG00000023734	serine/threonine kinase receptor associated protein [Source:HGNC Symbol;Acc:HGNC:30796]
ENSG00000023839_at	ABCC2	ENSG00000023839	ATP-binding cassette, sub-family C (CFTR/MRP), member 2 [Source:HGNC Symbol;Acc:HGNC:53]
ENSG00000023892_at	DEF6	ENSG00000023892	differentially expressed in FDCP 6 homolog (mouse) [Source:HGNC Symbol;Acc:HGNC:2760]
ENSG00000023902_at	PLEKHO1	ENSG00000023902	pleckstrin homology domain containing, family O member 1 [Source:HGNC Symbol;Acc:HGNC:24310]
ENSG00000023909_at	GCLM	ENSG00000023909	glutamate-cysteine ligase, modifier subunit [Source:HGNC Symbol;Acc:HGNC:4312]
ENSG00000024048_at	UBR2	ENSG00000024048	ubiquitin protein ligase E3 component n-recognin 2 [Source:HGNC Symbol;Acc:HGNC:21289]
ENSG00000024422_at	EHD2	ENSG00000024422	EH-domain containing 2 [Source:HGNC Symbol;Acc:HGNC:3243]
ENSG00000024526_at	DEPDC1	ENSG00000024526	DEP domain containing 1 [Source:HGNC Symbol;Acc:HGNC:22949]
ENSG00000024862_at	CCDC28A	ENSG00000024862	coiled-coil domain containing 28A [Source:HGNC Symbol;Acc:HGNC:21098]
ENSG00000025039_at	RRAGD	ENSG00000025039	Ras-related GTP binding D [Source:HGNC Symbol;Acc:HGNC:19903]
ENSG00000025156_at	HSF2	ENSG00000025156	heat shock transcription factor 2 [Source:HGNC Symbol;Acc:HGNC:5225]
ENSG00000025293_at	PHF20	ENSG00000025293	PHD finger protein 20 [Source:HGNC Symbol;Acc:HGNC:16098]
ENSG00000025423_at	HSD17B6	ENSG00000025423	hydroxysteroid (17-beta) dehydrogenase 6 [Source:HGNC Symbol;Acc:HGNC:23316]
ENSG00000025434_at	NR1H3	ENSG00000025434	nuclear receptor subfamily 1, group H, member 3 [Source:HGNC Symbol;Acc:HGNC:7966]
ENSG00000025708_at	TYMP	ENSG00000025708	thymidine phosphorylase [Source:HGNC Symbol;Acc:HGNC:3148]
ENSG00000025770_at	NCAPH2	ENSG00000025770	non-SMC condensin II complex, subunit H2 [Source:HGNC Symbol;Acc:HGNC:25071]
ENSG00000025772_at	TOMM34	ENSG00000025772	translocase of outer mitochondrial membrane 34 [Source:HGNC Symbol;Acc:HGNC:15746]
ENSG00000025796_at	SEC63	ENSG00000025796	SEC63 homolog (S. cerevisiae) [Source:HGNC Symbol;Acc:HGNC:21082]
ENSG00000025800_at	KPNA6	ENSG00000025800	karyopherin alpha 6 (importin alpha 7) [Source:HGNC Symbol;Acc:HGNC:6399]
ENSG00000026025_at	VIM	ENSG00000026025	vimentin [Source:HGNC Symbol;Acc:HGNC:12692]
ENSG00000026103_at	FAS	ENSG00000026103	Fas cell surface death receptor [Source:HGNC Symbol;Acc:HGNC:11920]
ENSG00000026297_at	RNASET2	ENSG00000026297	ribonuclease T2 [Source:HGNC Symbol;Acc:HGNC:21686]
ENSG00000026508_at	CD44	ENSG00000026508	CD44 molecule (Indian blood group) [Source:HGNC Symbol;Acc:HGNC:1681]
ENSG00000026559_at	KCNG1	ENSG00000026559	potassium voltage-gated channel, subfamily G, member 1 [Source:HGNC Symbol;Acc:HGNC:6248]
ENSG00000026652_at	AGPAT4	ENSG00000026652	1-acylglycerol-3-phosphate O-acyltransferase 4 [Source:HGNC Symbol;Acc:HGNC:20885]
ENSG00000026751_at	SLAMF7	ENSG00000026751	SLAM family member 7 [Source:HGNC Symbol;Acc:HGNC:21394]
ENSG00000026950_at	BTN3A1	ENSG00000026950	butyrophilin, subfamily 3, member A1 [Source:HGNC Symbol;Acc:HGNC:1138]
ENSG00000027001_at	MIPEP	ENSG00000027001	mitochondrial intermediate peptidase [Source:HGNC Symbol;Acc:HGNC:7104]
ENSG00000027075_at	PRKCH	ENSG00000027075	protein kinase C, eta [Source:HGNC Symbol;Acc:HGNC:9403]
ENSG00000027644_at	INSRR	ENSG00000027644	insulin receptor-related receptor [Source:HGNC Symbol;Acc:HGNC:6093]
ENSG00000027697_at	IFNGR1	ENSG00000027697	interferon gamma receptor 1 [Source:HGNC Symbol;Acc:HGNC:5439]
ENSG00000027847_at	B4GALT7	ENSG00000027847	xylosylprotein beta 1,4-galactosyltransferase, polypeptide 7 [Source:HGNC Symbol;Acc:HGNC:930]
ENSG00000027869_at	SH2D2A	ENSG00000027869	SH2 domain containing 2A [Source:HGNC Symbol;Acc:HGNC:10821]
ENSG00000028116_at	VRK2	ENSG00000028116	vaccinia related kinase 2 [Source:HGNC Symbol;Acc:HGNC:12719]
ENSG00000028137_at	TNFRSF1B	ENSG00000028137	tumor necrosis factor receptor superfamily, member 1B [Source:HGNC Symbol;Acc:HGNC:11917]
ENSG00000028203_at	VEZT	ENSG00000028203	vezatin, adherens junctions transmembrane protein [Source:HGNC Symbol;Acc:HGNC:18258]
ENSG00000028277_at	POU2F2	ENSG00000028277	POU class 2 homeobox 2 [Source:HGNC Symbol;Acc:HGNC:9213]
ENSG00000028310_at	BRD9	ENSG00000028310	bromodomain containing 9 [Source:HGNC Symbol;Acc:HGNC:25818]
ENSG00000028528_at	SNX1	ENSG00000028528	sorting nexin 1 [Source:HGNC Symbol;Acc:HGNC:11172]
ENSG00000028839_at	TBPL1	ENSG00000028839	TBP-like 1 [Source:HGNC Symbol;Acc:HGNC:11589]
ENSG00000029153_at	ARNTL2	ENSG00000029153	aryl hydrocarbon receptor nuclear translocator-like 2 [Source:HGNC Symbol;Acc:HGNC:18984]
ENSG00000029363_at	BCLAF1	ENSG00000029363	BCL2-associated transcription factor 1 [Source:HGNC Symbol;Acc:HGNC:16863]
ENSG00000029364_at	SLC39A9	ENSG00000029364	solute carrier family 39, member 9 [Source:HGNC Symbol;Acc:HGNC:20182]
ENSG00000029534_at	ANK1	ENSG00000029534	ankyrin 1, erythrocytic [Source:HGNC Symbol;Acc:HGNC:492]
ENSG00000029559_at	IBSP	ENSG00000029559	integrin-binding sialoprotein [Source:HGNC Symbol;Acc:HGNC:5341]
ENSG00000029639_at	TFB1M	ENSG00000029639	transcription factor B1, mitochondrial [Source:HGNC Symbol;Acc:HGNC:17037]
ENSG00000029725_at	RABEP1	ENSG00000029725	rabaptin, RAB GTPase binding effector protein 1 [Source:HGNC Symbol;Acc:HGNC:17677]
ENSG00000029993_at	HMGB3	ENSG00000029993	high mobility group box 3 [Source:HGNC Symbol;Acc:HGNC:5004]
ENSG00000030066_at	NUP160	ENSG00000030066	nucleoporin 160kDa [Source:HGNC Symbol;Acc:HGNC:18017]
ENSG00000030110_at	BAK1	ENSG00000030110	BCL2-antagonist/killer 1 [Source:HGNC Symbol;Acc:HGNC:949]
ENSG00000030304_at	MUSK	ENSG00000030304	muscle, skeletal, receptor tyrosine kinase [Source:HGNC Symbol;Acc:HGNC:7525]
ENSG00000030419_at	IKZF2	ENSG00000030419	IKAROS family zinc finger 2 (Helios) [Source:HGNC Symbol;Acc:HGNC:13177]
ENSG00000030582_at	GRN	ENSG00000030582	granulin [Source:HGNC Symbol;Acc:HGNC:4601]
ENSG00000031003_at	FAM13B	ENSG00000031003	family with sequence similarity 13, member B [Source:HGNC Symbol;Acc:HGNC:1335]
ENSG00000031081_at	ARHGAP31	ENSG00000031081	Rho GTPase activating protein 31 [Source:HGNC Symbol;Acc:HGNC:29216]
ENSG00000031691_at	CENPQ	ENSG00000031691	centromere protein Q [Source:HGNC Symbol;Acc:HGNC:21347]
ENSG00000031698_at	SARS	ENSG00000031698	seryl-tRNA synthetase [Source:HGNC Symbol;Acc:HGNC:10537]
ENSG00000031823_at	RANBP3	ENSG00000031823	RAN binding protein 3 [Source:HGNC Symbol;Acc:HGNC:9850]
ENSG00000032219_at	ARID4A	ENSG00000032219	AT rich interactive domain 4A (RBP1-like) [Source:HGNC Symbol;Acc:HGNC:9885]
ENSG00000032389_at	TSSC1	ENSG00000032389	tumor suppressing subtransferable candidate 1 [Source:HGNC Symbol;Acc:HGNC:12383]
ENSG00000032444_at	PNPLA6	ENSG00000032444	patatin-like phospholipase domain containing 6 [Source:HGNC Symbol;Acc:HGNC:16268]
ENSG00000032742_at	IFT88	ENSG00000032742	intraflagellar transport 88 [Source:HGNC Symbol;Acc:HGNC:20606]
ENSG00000033011_at	ALG1	ENSG00000033011	ALG1, chitobiosyldiphosphodolichol beta-mannosyltransferase [Source:HGNC Symbol;Acc:HGNC:18294]
ENSG00000033030_at	ZCCHC8	ENSG00000033030	zinc finger, CCHC domain containing 8 [Source:HGNC Symbol;Acc:HGNC:25265]
ENSG00000033050_at	ABCF2	ENSG00000033050	ATP-binding cassette, sub-family F (GCN20), member 2 [Source:HGNC Symbol;Acc:HGNC:71]
ENSG00000033100_at	CHPF2	ENSG00000033100	chondroitin polymerizing factor 2 [Source:HGNC Symbol;Acc:HGNC:29270]
ENSG00000033122_at	LRRC7	ENSG00000033122	leucine rich repeat containing 7 [Source:HGNC Symbol;Acc:HGNC:18531]
ENSG00000033170_at	FUT8	ENSG00000033170	fucosyltransferase 8 (alpha (1,6) fucosyltransferase) [Source:HGNC Symbol;Acc:HGNC:4019]
ENSG00000033178_at	UBA6	ENSG00000033178	ubiquitin-like modifier activating enzyme 6 [Source:HGNC Symbol;Acc:HGNC:25581]
ENSG00000033327_at	GAB2	ENSG00000033327	GRB2-associated binding protein 2 [Source:HGNC Symbol;Acc:HGNC:14458]
ENSG00000033627_at	ATP6V0A1	ENSG00000033627	ATPase, H+ transporting, lysosomal V0 subunit a1 [Source:HGNC Symbol;Acc:HGNC:865]
ENSG00000033800_at	PIAS1	ENSG00000033800	protein inhibitor of activated STAT, 1 [Source:HGNC Symbol;Acc:HGNC:2752]
ENSG00000033867_at	SLC4A7	ENSG00000033867	solute carrier family 4, sodium bicarbonate cotransporter, member 7 [Source:HGNC Symbol;Acc:HGNC:11033]
ENSG00000034053_at	APBA2	ENSG00000034053	amyloid beta (A4) precursor protein-binding, family A, member 2 [Source:HGNC Symbol;Acc:HGNC:579]
ENSG00000034152_at	MAP2K3	ENSG00000034152	mitogen-activated protein kinase kinase 3 [Source:HGNC Symbol;Acc:HGNC:6843]
ENSG00000034239_at	EFCAB1	ENSG00000034239	EF-hand calcium binding domain 1 [Source:HGNC Symbol;Acc:HGNC:25678]
ENSG00000034510_at	TMSB10	ENSG00000034510	thymosin beta 10 [Source:HGNC Symbol;Acc:HGNC:11879]
ENSG00000034533_at	ASTE1	ENSG00000034533	asteroid homolog 1 (Drosophila) [Source:HGNC Symbol;Acc:HGNC:25021]
ENSG00000034677_at	RNF19A	ENSG00000034677	ring finger protein 19A, RBR E3 ubiquitin protein ligase [Source:HGNC Symbol;Acc:HGNC:13432]
ENSG00000034693_at	PEX3	ENSG00000034693	peroxisomal biogenesis factor 3 [Source:HGNC Symbol;Acc:HGNC:8858]
ENSG00000034713_at	GABARAPL2	ENSG00000034713	GABA(A) receptor-associated protein-like 2 [Source:HGNC Symbol;Acc:HGNC:13291]
ENSG00000034971_at	MYOC	ENSG00000034971	myocilin, trabecular meshwork inducible glucocorticoid response [Source:HGNC Symbol;Acc:HGNC:7610]
ENSG00000035115_at	SH3YL1	ENSG00000035115	SH3 and SYLF domain containing 1 [Source:HGNC Symbol;Acc:HGNC:29546]
ENSG00000035141_at	FAM136A	ENSG00000035141	family with sequence similarity 136, member A [Source:HGNC Symbol;Acc:HGNC:25911]
ENSG00000035403_at	VCL	ENSG00000035403	vinculin [Source:HGNC Symbol;Acc:HGNC:12665]
ENSG00000035499_at	DEPDC1B	ENSG00000035499	DEP domain containing 1B [Source:HGNC Symbol;Acc:HGNC:24902]
ENSG00000035664_at	DAPK2	ENSG00000035664	death-associated protein kinase 2 [Source:HGNC Symbol;Acc:HGNC:2675]
ENSG00000035681_at	NSMAF	ENSG00000035681	neutral sphingomyelinase (N-SMase) activation associated factor [Source:HGNC Symbol;Acc:HGNC:8017]
ENSG00000035687_at	ADSS	ENSG00000035687	adenylosuccinate synthase [Source:HGNC Symbol;Acc:HGNC:292]
ENSG00000035720_at	STAP1	ENSG00000035720	signal transducing adaptor family member 1 [Source:HGNC Symbol;Acc:HGNC:24133]
ENSG00000035862_at	TIMP2	ENSG00000035862	TIMP metallopeptidase inhibitor 2 [Source:HGNC Symbol;Acc:HGNC:11821]
ENSG00000035928_at	RFC1	ENSG00000035928	replication factor C (activator 1) 1, 145kDa [Source:HGNC Symbol;Acc:HGNC:9969]
ENSG00000036054_at	TBC1D23	ENSG00000036054	TBC1 domain family, member 23 [Source:HGNC Symbol;Acc:HGNC:25622]
ENSG00000036257_at	CUL3	ENSG00000036257	cullin 3 [Source:HGNC Symbol;Acc:HGNC:2553]
ENSG00000036448_at	MYOM2	ENSG00000036448	myomesin 2 [Source:HGNC Symbol;Acc:HGNC:7614]
ENSG00000036530_at	CYP46A1	ENSG00000036530	cytochrome P450, family 46, subfamily A, polypeptide 1 [Source:HGNC Symbol;Acc:HGNC:2641]
ENSG00000036549_at	ZZZ3	ENSG00000036549	zinc finger, ZZ-type containing 3 [Source:HGNC Symbol;Acc:HGNC:24523]
ENSG00000036565_at	SLC18A1	ENSG00000036565	solute carrier family 18 (vesicular monoamine transporter), member 1 [Source:HGNC Symbol;Acc:HGNC:10934]
ENSG00000036672_at	USP2	ENSG00000036672	ubiquitin specific peptidase 2 [Source:HGNC Symbol;Acc:HGNC:12618]
ENSG00000036828_at	CASR	ENSG00000036828	calcium-sensing receptor [Source:HGNC Symbol;Acc:HGNC:1514]
ENSG00000037042_at	TUBG2	ENSG00000037042	tubulin, gamma 2 [Source:HGNC Symbol;Acc:HGNC:12419]
ENSG00000037241_at	RPL26L1	ENSG00000037241	ribosomal protein L26-like 1 [Source:HGNC Symbol;Acc:HGNC:17050]
ENSG00000037280_at	FLT4	ENSG00000037280	fms-related tyrosine kinase 4 [Source:HGNC Symbol;Acc:HGNC:3767]
ENSG00000037474_at	NSUN2	ENSG00000037474	NOP2/Sun RNA methyltransferase family, member 2 [Source:HGNC Symbol;Acc:HGNC:25994]
ENSG00000037637_at	FBXO42	ENSG00000037637	F-box protein 42 [Source:HGNC Symbol;Acc:HGNC:29249]
ENSG00000037749_at	MFAP3	ENSG00000037749	microfibrillar-associated protein 3 [Source:HGNC Symbol;Acc:HGNC:7034]
ENSG00000037757_at	MRI1	ENSG00000037757	methylthioribose-1-phosphate isomerase 1 [Source:HGNC Symbol;Acc:HGNC:28469]
ENSG00000037897_at	METTL1	ENSG00000037897	methyltransferase like 1 [Source:HGNC Symbol;Acc:HGNC:7030]
ENSG00000038002_at	AGA	ENSG00000038002	aspartylglucosaminidase [Source:HGNC Symbol;Acc:HGNC:318]
ENSG00000038210_at	PI4K2B	ENSG00000038210	phosphatidylinositol 4-kinase type 2 beta [Source:HGNC Symbol;Acc:HGNC:18215]
ENSG00000038219_at	BOD1L1	ENSG00000038219	biorientation of chromosomes in cell division 1-like 1 [Source:HGNC Symbol;Acc:HGNC:31792]
ENSG00000038274_at	MAT2B	ENSG00000038274	methionine adenosyltransferase II, beta [Source:HGNC Symbol;Acc:HGNC:6905]
ENSG00000038295_at	TLL1	ENSG00000038295	tolloid-like 1 [Source:HGNC Symbol;Acc:HGNC:11843]
ENSG00000038358_at	EDC4	ENSG00000038358	enhancer of mRNA decapping 4 [Source:HGNC Symbol;Acc:HGNC:17157]
ENSG00000038382_at	TRIO	ENSG00000038382	trio Rho guanine nucleotide exchange factor [Source:HGNC Symbol;Acc:HGNC:12303]
ENSG00000038427_at	VCAN	ENSG00000038427	versican [Source:HGNC Symbol;Acc:HGNC:2464]
ENSG00000038532_at	CLEC16A	ENSG00000038532	C-type lectin domain family 16, member A [Source:HGNC Symbol;Acc:HGNC:29013]
ENSG00000038945_at	MSR1	ENSG00000038945	macrophage scavenger receptor 1 [Source:HGNC Symbol;Acc:HGNC:7376]
ENSG00000039068_at	CDH1	ENSG00000039068	cadherin 1, type 1, E-cadherin (epithelial) [Source:HGNC Symbol;Acc:HGNC:1748]
ENSG00000039123_at	SKIV2L2	ENSG00000039123	superkiller viralicidic activity 2-like 2 (S. cerevisiae) [Source:HGNC Symbol;Acc:HGNC:18734]
ENSG00000039139_at	DNAH5	ENSG00000039139	dynein, axonemal, heavy chain 5 [Source:HGNC Symbol;Acc:HGNC:2950]
ENSG00000039319_at	ZFYVE16	ENSG00000039319	zinc finger, FYVE domain containing 16 [Source:HGNC Symbol;Acc:HGNC:20756]
ENSG00000039523_at	FAM65A	ENSG00000039523	family with sequence similarity 65, member A [Source:HGNC Symbol;Acc:HGNC:25836]
ENSG00000039537_at	C6	ENSG00000039537	complement component 6 [Source:HGNC Symbol;Acc:HGNC:1339]
ENSG00000039560_at	RAI14	ENSG00000039560	retinoic acid induced 14 [Source:HGNC Symbol;Acc:HGNC:14873]
ENSG00000039600_at	SOX30	ENSG00000039600	SRY (sex determining region Y)-box 30 [Source:HGNC Symbol;Acc:HGNC:30635]
ENSG00000039650_at	PNKP	ENSG00000039650	polynucleotide kinase 3'-phosphatase [Source:HGNC Symbol;Acc:HGNC:9154]
ENSG00000039987_at	BEST2	ENSG00000039987	bestrophin 2 [Source:HGNC Symbol;Acc:HGNC:17107]
ENSG00000040199_at	PHLPP2	ENSG00000040199	PH domain and leucine rich repeat protein phosphatase 2 [Source:HGNC Symbol;Acc:HGNC:29149]
ENSG00000040275_at	SPDL1	ENSG00000040275	spindle apparatus coiled-coil protein 1 [Source:HGNC Symbol;Acc:HGNC:26010]
ENSG00000040341_at	STAU2	ENSG00000040341	staufen double-stranded RNA binding protein 2 [Source:HGNC Symbol;Acc:HGNC:11371]
ENSG00000040487_at	PQLC2	ENSG00000040487	PQ loop repeat containing 2 [Source:HGNC Symbol;Acc:HGNC:26001]
ENSG00000040531_at	CTNS	ENSG00000040531	cystinosin, lysosomal cystine transporter [Source:HGNC Symbol;Acc:HGNC:2518]
ENSG00000040608_at	RTN4R	ENSG00000040608	reticulon 4 receptor [Source:HGNC Symbol;Acc:HGNC:18601]
ENSG00000040633_at	PHF23	ENSG00000040633	PHD finger protein 23 [Source:HGNC Symbol;Acc:HGNC:28428]
ENSG00000040731_at	CDH10	ENSG00000040731	cadherin 10, type 2 (T2-cadherin) [Source:HGNC Symbol;Acc:HGNC:1749]
ENSG00000040933_at	INPP4A	ENSG00000040933	inositol polyphosphate-4-phosphatase, type I, 107kDa [Source:HGNC Symbol;Acc:HGNC:6074]
ENSG00000041353_at	RAB27B	ENSG00000041353	RAB27B, member RAS oncogene family [Source:HGNC Symbol;Acc:HGNC:9767]
ENSG00000041357_at	PSMA4	ENSG00000041357	proteasome (prosome, macropain) subunit, alpha type, 4 [Source:HGNC Symbol;Acc:HGNC:9533]
ENSG00000041515_at	MYO16	ENSG00000041515	myosin XVI [Source:HGNC Symbol;Acc:HGNC:29822]
ENSG00000041802_at	LSG1	ENSG00000041802	large 60S subunit nuclear export GTPase 1 [Source:HGNC Symbol;Acc:HGNC:25652]
ENSG00000041880_at	PARP3	ENSG00000041880	poly (ADP-ribose) polymerase family, member 3 [Source:HGNC Symbol;Acc:HGNC:273]
ENSG00000041982_at	TNC	ENSG00000041982	tenascin C [Source:HGNC Symbol;Acc:HGNC:5318]
ENSG00000041988_at	THAP3	ENSG00000041988	THAP domain containing, apoptosis associated protein 3 [Source:HGNC Symbol;Acc:HGNC:20855]
ENSG00000042062_at	FAM65C	ENSG00000042062	family with sequence similarity 65, member C [Source:HGNC Symbol;Acc:HGNC:16168]
ENSG00000042088_at	TDP1	ENSG00000042088	tyrosyl-DNA phosphodiesterase 1 [Source:HGNC Symbol;Acc:HGNC:18884]
ENSG00000042286_at	AIFM2	ENSG00000042286	apoptosis-inducing factor, mitochondrion-associated, 2 [Source:HGNC Symbol;Acc:HGNC:21411]
ENSG00000042304_at	C2orf83	ENSG00000042304	chromosome 2 open reading frame 83 [Source:HGNC Symbol;Acc:HGNC:25344]
ENSG00000042317_at	SPATA7	ENSG00000042317	spermatogenesis associated 7 [Source:HGNC Symbol;Acc:HGNC:20423]
ENSG00000042429_at	MED17	ENSG00000042429	mediator complex subunit 17 [Source:HGNC Symbol;Acc:HGNC:2375]
ENSG00000042445_at	RETSAT	ENSG00000042445	retinol saturase (all-trans-retinol 13,14-reductase) [Source:HGNC Symbol;Acc:HGNC:25991]
ENSG00000042493_at	CAPG	ENSG00000042493	capping protein (actin filament), gelsolin-like [Source:HGNC Symbol;Acc:HGNC:1474]
ENSG00000042753_at	AP2S1	ENSG00000042753	adaptor-related protein complex 2, sigma 1 subunit [Source:HGNC Symbol;Acc:HGNC:565]
ENSG00000042781_at	USH2A	ENSG00000042781	Usher syndrome 2A (autosomal recessive, mild) [Source:HGNC Symbol;Acc:HGNC:12601]
ENSG00000042813_at	ZPBP	ENSG00000042813	zona pellucida binding protein [Source:HGNC Symbol;Acc:HGNC:15662]
ENSG00000042832_at	TG	ENSG00000042832	thyroglobulin [Source:HGNC Symbol;Acc:HGNC:11764]
ENSG00000042980_at	ADAM28	ENSG00000042980	ADAM metallopeptidase domain 28 [Source:HGNC Symbol;Acc:HGNC:206]
ENSG00000043039_at	BARX2	ENSG00000043039	BARX homeobox 2 [Source:HGNC Symbol;Acc:HGNC:956]
ENSG00000043093_at	DCUN1D1	ENSG00000043093	DCN1, defective in cullin neddylation 1, domain containing 1 [Source:HGNC Symbol;Acc:HGNC:18184]
ENSG00000043143_at	JADE2	ENSG00000043143	jade family PHD finger 2 [Source:HGNC Symbol;Acc:HGNC:22984]
ENSG00000043355_at	ZIC2	ENSG00000043355	Zic family member 2 [Source:HGNC Symbol;Acc:HGNC:12873]
ENSG00000043462_at	LCP2	ENSG00000043462	lymphocyte cytosolic protein 2 (SH2 domain containing leukocyte protein of 76kDa) [Source:HGNC Symbol;Acc:HGNC:6529]
ENSG00000043514_at	TRIT1	ENSG00000043514	tRNA isopentenyltransferase 1 [Source:HGNC Symbol;Acc:HGNC:20286]
ENSG00000043591_at	ADRB1	ENSG00000043591	adrenoceptor beta 1 [Source:HGNC Symbol;Acc:HGNC:285]
ENSG00000044012_at	GUCA2B	ENSG00000044012	guanylate cyclase activator 2B (uroguanylin) [Source:HGNC Symbol;Acc:HGNC:4683]
ENSG00000044090_at	CUL7	ENSG00000044090	cullin 7 [Source:HGNC Symbol;Acc:HGNC:21024]
ENSG00000044115_at	CTNNA1	ENSG00000044115	catenin (cadherin-associated protein), alpha 1, 102kDa [Source:HGNC Symbol;Acc:HGNC:2509]
ENSG00000044446_at	PHKA2	ENSG00000044446	phosphorylase kinase, alpha 2 (liver) [Source:HGNC Symbol;Acc:HGNC:8926]
ENSG00000044459_at	CNTLN	ENSG00000044459	centlein, centrosomal protein [Source:HGNC Symbol;Acc:HGNC:23432]
ENSG00000044524_at	EPHA3	ENSG00000044524	EPH receptor A3 [Source:HGNC Symbol;Acc:HGNC:3387]
ENSG00000044574_at	HSPA5	ENSG00000044574	heat shock 70kDa protein 5 (glucose-regulated protein, 78kDa) [Source:HGNC Symbol;Acc:HGNC:5238]
ENSG00000046604_at	DSG2	ENSG00000046604	desmoglein 2 [Source:HGNC Symbol;Acc:HGNC:3049]
ENSG00000046647_at	GEMIN8	ENSG00000046647	gem (nuclear organelle) associated protein 8 [Source:HGNC Symbol;Acc:HGNC:26044]
ENSG00000046651_at	OFD1	ENSG00000046651	oral-facial-digital syndrome 1 [Source:HGNC Symbol;Acc:HGNC:2567]
ENSG00000046653_at	GPM6B	ENSG00000046653	glycoprotein M6B [Source:HGNC Symbol;Acc:HGNC:4461]
ENSG00000046774_at	MAGEC2	ENSG00000046774	melanoma antigen family C, 2 [Source:HGNC Symbol;Acc:HGNC:13574]
ENSG00000046889_at	PREX2	ENSG00000046889	phosphatidylinositol-3,4,5-trisphosphate-dependent Rac exchange factor 2 [Source:HGNC Symbol;Acc:HGNC:22950]
ENSG00000047056_at	WDR37	ENSG00000047056	WD repeat domain 37 [Source:HGNC Symbol;Acc:HGNC:31406]
ENSG00000047188_at	YTHDC2	ENSG00000047188	YTH domain containing 2 [Source:HGNC Symbol;Acc:HGNC:24721]
ENSG00000047230_at	CTPS2	ENSG00000047230	CTP synthase 2 [Source:HGNC Symbol;Acc:HGNC:2520]
ENSG00000047249_at	ATP6V1H	ENSG00000047249	ATPase, H+ transporting, lysosomal 50/57kDa, V1 subunit H [Source:HGNC Symbol;Acc:HGNC:18303]
ENSG00000047315_at	POLR2B	ENSG00000047315	polymerase (RNA) II (DNA directed) polypeptide B, 140kDa [Source:HGNC Symbol;Acc:HGNC:9188]
ENSG00000047346_at	FAM214A	ENSG00000047346	family with sequence similarity 214, member A [Source:HGNC Symbol;Acc:HGNC:25609]
ENSG00000047365_at	ARAP2	ENSG00000047365	ArfGAP with RhoGAP domain, ankyrin repeat and PH domain 2 [Source:HGNC Symbol;Acc:HGNC:16924]
ENSG00000047410_at	TPR	ENSG00000047410	translocated promoter region, nuclear basket protein [Source:HGNC Symbol;Acc:HGNC:12017]
ENSG00000047457_at	CP	ENSG00000047457	ceruloplasmin (ferroxidase) [Source:HGNC Symbol;Acc:HGNC:2295]
ENSG00000047578_at	KIAA0556	ENSG00000047578	KIAA0556 [Source:HGNC Symbol;Acc:HGNC:29068]
ENSG00000047579_at	DTNBP1	ENSG00000047579	dystrobrevin binding protein 1 [Source:HGNC Symbol;Acc:HGNC:17328]
ENSG00000047617_at	ANO2	ENSG00000047617	anoctamin 2, calcium activated chloride channel [Source:HGNC Symbol;Acc:HGNC:1183]
ENSG00000047621_at	C12orf4	ENSG00000047621	chromosome 12 open reading frame 4 [Source:HGNC Symbol;Acc:HGNC:1184]
ENSG00000047634_at	SCML1	ENSG00000047634	sex comb on midleg-like 1 (Drosophila) [Source:HGNC Symbol;Acc:HGNC:10580]
ENSG00000047644_at	WWC3	ENSG00000047644	WWC family member 3 [Source:HGNC Symbol;Acc:HGNC:29237]
ENSG00000047648_at	ARHGAP6	ENSG00000047648	Rho GTPase activating protein 6 [Source:HGNC Symbol;Acc:HGNC:676]
ENSG00000047662_at	FAM184B	ENSG00000047662	family with sequence similarity 184, member B [Source:HGNC Symbol;Acc:HGNC:29235]
ENSG00000047849_at	MAP4	ENSG00000047849	microtubule-associated protein 4 [Source:HGNC Symbol;Acc:HGNC:6862]
ENSG00000047932_at	GOPC	ENSG00000047932	golgi-associated PDZ and coiled-coil motif containing [Source:HGNC Symbol;Acc:HGNC:17643]
ENSG00000047936_at	ROS1	ENSG00000047936	ROS proto-oncogene 1 , receptor tyrosine kinase [Source:HGNC Symbol;Acc:HGNC:10261]
ENSG00000048028_at	USP28	ENSG00000048028	ubiquitin specific peptidase 28 [Source:HGNC Symbol;Acc:HGNC:12625]
ENSG00000048052_at	HDAC9	ENSG00000048052	histone deacetylase 9 [Source:HGNC Symbol;Acc:HGNC:14065]
ENSG00000048140_at	TSPAN17	ENSG00000048140	tetraspanin 17 [Source:HGNC Symbol;Acc:HGNC:13594]
ENSG00000048162_at	NOP16	ENSG00000048162	NOP16 nucleolar protein [Source:HGNC Symbol;Acc:HGNC:26934]
ENSG00000048342_at	CC2D2A	ENSG00000048342	coiled-coil and C2 domain containing 2A [Source:HGNC Symbol;Acc:HGNC:29253]
ENSG00000048392_at	RRM2B	ENSG00000048392	ribonucleotide reductase M2 B (TP53 inducible) [Source:HGNC Symbol;Acc:HGNC:17296]
ENSG00000048405_at	ZNF800	ENSG00000048405	zinc finger protein 800 [Source:HGNC Symbol;Acc:HGNC:27267]
ENSG00000048462_at	TNFRSF17	ENSG00000048462	tumor necrosis factor receptor superfamily, member 17 [Source:HGNC Symbol;Acc:HGNC:11913]
ENSG00000048471_at	SNX29	ENSG00000048471	sorting nexin 29 [Source:HGNC Symbol;Acc:HGNC:30542]
ENSG00000048540_at	LMO3	ENSG00000048540	LIM domain only 3 (rhombotin-like 2) [Source:HGNC Symbol;Acc:HGNC:6643]
ENSG00000048544_at	MRPS10	ENSG00000048544	mitochondrial ribosomal protein S10 [Source:HGNC Symbol;Acc:HGNC:14502]
ENSG00000048545_at	GUCA1A	ENSG00000048545	guanylate cyclase activator 1A (retina) [Source:HGNC Symbol;Acc:HGNC:4678]
ENSG00000048649_at	RSF1	ENSG00000048649	remodeling and spacing factor 1 [Source:HGNC Symbol;Acc:HGNC:18118]
ENSG00000048707_at	VPS13D	ENSG00000048707	vacuolar protein sorting 13 homolog D (S. cerevisiae) [Source:HGNC Symbol;Acc:HGNC:23595]
ENSG00000048740_at	CELF2	ENSG00000048740	CUGBP, Elav-like family member 2 [Source:HGNC Symbol;Acc:HGNC:2550]
ENSG00000048828_at	FAM120A	ENSG00000048828	family with sequence similarity 120A [Source:HGNC Symbol;Acc:HGNC:13247]
ENSG00000048991_at	R3HDM1	ENSG00000048991	R3H domain containing 1 [Source:HGNC Symbol;Acc:HGNC:9757]
ENSG00000049089_at	COL9A2	ENSG00000049089	collagen, type IX, alpha 2 [Source:HGNC Symbol;Acc:HGNC:2218]
ENSG00000049130_at	KITLG	ENSG00000049130	KIT ligand [Source:HGNC Symbol;Acc:HGNC:6343]
ENSG00000049167_at	ERCC8	ENSG00000049167	excision repair cross-complementation group 8 [Source:HGNC Symbol;Acc:HGNC:3439]
ENSG00000049192_at	ADAMTS6	ENSG00000049192	ADAM metallopeptidase with thrombospondin type 1 motif, 6 [Source:HGNC Symbol;Acc:HGNC:222]
ENSG00000049239_at	H6PD	ENSG00000049239	hexose-6-phosphate dehydrogenase (glucose 1-dehydrogenase) [Source:HGNC Symbol;Acc:HGNC:4795]
ENSG00000049245_at	VAMP3	ENSG00000049245	vesicle-associated membrane protein 3 [Source:HGNC Symbol;Acc:HGNC:12644]
ENSG00000049246_at	PER3	ENSG00000049246	period circadian clock 3 [Source:HGNC Symbol;Acc:HGNC:8847]
ENSG00000049247_at	UTS2	ENSG00000049247	urotensin 2 [Source:HGNC Symbol;Acc:HGNC:12636]
ENSG00000049249_at	TNFRSF9	ENSG00000049249	tumor necrosis factor receptor superfamily, member 9 [Source:HGNC Symbol;Acc:HGNC:11924]
ENSG00000049283_at	EPN3	ENSG00000049283	epsin 3 [Source:HGNC Symbol;Acc:HGNC:18235]
ENSG00000049323_at	LTBP1	ENSG00000049323	latent transforming growth factor beta binding protein 1 [Source:HGNC Symbol;Acc:HGNC:6714]
ENSG00000049449_at	RCN1	ENSG00000049449	reticulocalbin 1, EF-hand calcium binding domain [Source:HGNC Symbol;Acc:HGNC:9934]
ENSG00000049540_at	ELN	ENSG00000049540	elastin [Source:HGNC Symbol;Acc:HGNC:3327]
ENSG00000049541_at	RFC2	ENSG00000049541	replication factor C (activator 1) 2, 40kDa [Source:HGNC Symbol;Acc:HGNC:9970]
ENSG00000049618_at	ARID1B	ENSG00000049618	AT rich interactive domain 1B (SWI1-like) [Source:HGNC Symbol;Acc:HGNC:18040]
ENSG00000049656_at	CLPTM1L	ENSG00000049656	CLPTM1-like [Source:HGNC Symbol;Acc:HGNC:24308]
ENSG00000049759_at	NEDD4L	ENSG00000049759	neural precursor cell expressed, developmentally down-regulated 4-like, E3 ubiquitin protein ligase [Source:HGNC Symbol;Acc:HGNC:7728]
ENSG00000049768_at	FOXP3	ENSG00000049768	forkhead box P3 [Source:HGNC Symbol;Acc:HGNC:6106]
ENSG00000049769_at	PPP1R3F	ENSG00000049769	protein phosphatase 1, regulatory subunit 3F [Source:HGNC Symbol;Acc:HGNC:14944]
ENSG00000049860_at	HEXB	ENSG00000049860	hexosaminidase B (beta polypeptide) [Source:HGNC Symbol;Acc:HGNC:4879]
ENSG00000049883_at	PTCD2	ENSG00000049883	pentatricopeptide repeat domain 2 [Source:HGNC Symbol;Acc:HGNC:25734]
ENSG00000050030_at	KIAA2022	ENSG00000050030	KIAA2022 [Source:HGNC Symbol;Acc:HGNC:29433]
ENSG00000050130_at	JKAMP	ENSG00000050130	JNK1/MAPK8-associated membrane protein [Source:HGNC Symbol;Acc:HGNC:20184]
ENSG00000050165_at	DKK3	ENSG00000050165	dickkopf WNT signaling pathway inhibitor 3 [Source:HGNC Symbol;Acc:HGNC:2893]
ENSG00000050327_at	ARHGEF5	ENSG00000050327	Rho guanine nucleotide exchange factor (GEF) 5 [Source:HGNC Symbol;Acc:HGNC:13209]
ENSG00000050344_at	NFE2L3	ENSG00000050344	nuclear factor, erythroid 2-like 3 [Source:HGNC Symbol;Acc:HGNC:7783]
ENSG00000050393_at	MCUR1	ENSG00000050393	mitochondrial calcium uniporter regulator 1 [Source:HGNC Symbol;Acc:HGNC:21097]
ENSG00000050405_at	LIMA1	ENSG00000050405	LIM domain and actin binding 1 [Source:HGNC Symbol;Acc:HGNC:24636]
ENSG00000050426_at	LETMD1	ENSG00000050426	LETM1 domain containing 1 [Source:HGNC Symbol;Acc:HGNC:24241]
ENSG00000050438_at	SLC4A8	ENSG00000050438	solute carrier family 4, sodium bicarbonate cotransporter, member 8 [Source:HGNC Symbol;Acc:HGNC:11034]
ENSG00000050555_at	LAMC3	ENSG00000050555	laminin, gamma 3 [Source:HGNC Symbol;Acc:HGNC:6494]
ENSG00000050628_at	PTGER3	ENSG00000050628	prostaglandin E receptor 3 (subtype EP3) [Source:HGNC Symbol;Acc:HGNC:9595]
ENSG00000050730_at	TNIP3	ENSG00000050730	TNFAIP3 interacting protein 3 [Source:HGNC Symbol;Acc:HGNC:19315]
ENSG00000050748_at	MAPK9	ENSG00000050748	mitogen-activated protein kinase 9 [Source:HGNC Symbol;Acc:HGNC:6886]
ENSG00000050767_at	COL23A1	ENSG00000050767	collagen, type XXIII, alpha 1 [Source:HGNC Symbol;Acc:HGNC:22990]
ENSG00000050820_at	BCAR1	ENSG00000050820	breast cancer anti-estrogen resistance 1 [Source:HGNC Symbol;Acc:HGNC:971]
ENSG00000051009_at	FAM160A2	ENSG00000051009	family with sequence similarity 160, member A2 [Source:HGNC Symbol;Acc:HGNC:25378]
ENSG00000051108_at	HERPUD1	ENSG00000051108	homocysteine-inducible, endoplasmic reticulum stress-inducible, ubiquitin-like domain member 1 [Source:HGNC Symbol;Acc:HGNC:13744]
ENSG00000051128_at	HOMER3	ENSG00000051128	homer homolog 3 (Drosophila) [Source:HGNC Symbol;Acc:HGNC:17514]
ENSG00000051180_at	RAD51	ENSG00000051180	RAD51 recombinase [Source:HGNC Symbol;Acc:HGNC:9817]
ENSG00000051341_at	POLQ	ENSG00000051341	polymerase (DNA directed), theta [Source:HGNC Symbol;Acc:HGNC:9186]
ENSG00000051382_at	PIK3CB	ENSG00000051382	phosphatidylinositol-4,5-bisphosphate 3-kinase, catalytic subunit beta [Source:HGNC Symbol;Acc:HGNC:8976]
ENSG00000051523_at	CYBA	ENSG00000051523	cytochrome b-245, alpha polypeptide [Source:HGNC Symbol;Acc:HGNC:2577]
ENSG00000051620_at	HEBP2	ENSG00000051620	heme binding protein 2 [Source:HGNC Symbol;Acc:HGNC:15716]
ENSG00000051825_at	MPHOSPH9	ENSG00000051825	M-phase phosphoprotein 9 [Source:HGNC Symbol;Acc:HGNC:7215]
ENSG00000052126_at	PLEKHA5	ENSG00000052126	pleckstrin homology domain containing, family A member 5 [Source:HGNC Symbol;Acc:HGNC:30036]
ENSG00000052344_at	PRSS8	ENSG00000052344	protease, serine, 8 [Source:HGNC Symbol;Acc:HGNC:9491]
ENSG00000052723_at	SIKE1	ENSG00000052723	suppressor of IKBKE 1 [Source:HGNC Symbol;Acc:HGNC:26119]
ENSG00000052749_at	RRP12	ENSG00000052749	ribosomal RNA processing 12 homolog (S. cerevisiae) [Source:HGNC Symbol;Acc:HGNC:29100]
ENSG00000052795_at	FNIP2	ENSG00000052795	folliculin interacting protein 2 [Source:HGNC Symbol;Acc:HGNC:29280]
ENSG00000052802_at	MSMO1	ENSG00000052802	methylsterol monooxygenase 1 [Source:HGNC Symbol;Acc:HGNC:10545]
ENSG00000052841_at	TTC17	ENSG00000052841	tetratricopeptide repeat domain 17 [Source:HGNC Symbol;Acc:HGNC:25596]
ENSG00000052850_at	ALX4	ENSG00000052850	ALX homeobox 4 [Source:HGNC Symbol;Acc:HGNC:450]
ENSG00000053108_at	FSTL4	ENSG00000053108	follistatin-like 4 [Source:HGNC Symbol;Acc:HGNC:21389]
ENSG00000053254_at	FOXN3	ENSG00000053254	forkhead box N3 [Source:HGNC Symbol;Acc:HGNC:1928]
ENSG00000053328_at	METTL24	ENSG00000053328	methyltransferase like 24 [Source:HGNC Symbol;Acc:HGNC:21566]
ENSG00000053371_at	AKR7A2	ENSG00000053371	aldo-keto reductase family 7, member A2 (aflatoxin aldehyde reductase) [Source:HGNC Symbol;Acc:HGNC:389]
ENSG00000053372_at	MRTO4	ENSG00000053372	mRNA turnover 4 homolog (S. cerevisiae) [Source:HGNC Symbol;Acc:HGNC:18477]
ENSG00000053438_at	NNAT	ENSG00000053438	neuronatin [Source:HGNC Symbol;Acc:HGNC:7860]
ENSG00000053501_at	USE1	ENSG00000053501	unconventional SNARE in the ER 1 homolog (S. cerevisiae) [Source:HGNC Symbol;Acc:HGNC:30882]
ENSG00000053524_at	MCF2L2	ENSG00000053524	MCF.2 cell line derived transforming sequence-like 2 [Source:HGNC Symbol;Acc:HGNC:30319]
ENSG00000053702_at	NRIP2	ENSG00000053702	nuclear receptor interacting protein 2 [Source:HGNC Symbol;Acc:HGNC:23078]
ENSG00000053747_at	LAMA3	ENSG00000053747	laminin, alpha 3 [Source:HGNC Symbol;Acc:HGNC:6483]
ENSG00000053770_at	AP5M1	ENSG00000053770	adaptor-related protein complex 5, mu 1 subunit [Source:HGNC Symbol;Acc:HGNC:20192]
ENSG00000053900_at	ANAPC4	ENSG00000053900	anaphase promoting complex subunit 4 [Source:HGNC Symbol;Acc:HGNC:19990]
ENSG00000053918_at	KCNQ1	ENSG00000053918	potassium voltage-gated channel, KQT-like subfamily, member 1 [Source:HGNC Symbol;Acc:HGNC:6294]
ENSG00000054116_at	TRAPPC3	ENSG00000054116	trafficking protein particle complex 3 [Source:HGNC Symbol;Acc:HGNC:19942]
ENSG00000054118_at	THRAP3	ENSG00000054118	thyroid hormone receptor associated protein 3 [Source:HGNC Symbol;Acc:HGNC:22964]
ENSG00000054179_at	ENTPD2	ENSG00000054179	ectonucleoside triphosphate diphosphohydrolase 2 [Source:HGNC Symbol;Acc:HGNC:3364]
ENSG00000054267_at	ARID4B	ENSG00000054267	AT rich interactive domain 4B (RBP1-like) [Source:HGNC Symbol;Acc:HGNC:15550]
ENSG00000054277_at	OPN3	ENSG00000054277	opsin 3 [Source:HGNC Symbol;Acc:HGNC:14007]
ENSG00000054282_at	SDCCAG8	ENSG00000054282	serologically defined colon cancer antigen 8 [Source:HGNC Symbol;Acc:HGNC:10671]
ENSG00000054356_at	PTPRN	ENSG00000054356	protein tyrosine phosphatase, receptor type, N [Source:HGNC Symbol;Acc:HGNC:9676]
ENSG00000054392_at	HHAT	ENSG00000054392	hedgehog acyltransferase [Source:HGNC Symbol;Acc:HGNC:18270]
ENSG00000054523_at	KIF1B	ENSG00000054523	kinesin family member 1B [Source:HGNC Symbol;Acc:HGNC:16636]
ENSG00000054598_at	FOXC1	ENSG00000054598	forkhead box C1 [Source:HGNC Symbol;Acc:HGNC:3800]
ENSG00000054611_at	TBC1D22A	ENSG00000054611	TBC1 domain family, member 22A [Source:HGNC Symbol;Acc:HGNC:1309]
ENSG00000054654_at	SYNE2	ENSG00000054654	spectrin repeat containing, nuclear envelope 2 [Source:HGNC Symbol;Acc:HGNC:17084]
ENSG00000054690_at	PLEKHH1	ENSG00000054690	pleckstrin homology domain containing, family H (with MyTH4 domain) member 1 [Source:HGNC Symbol;Acc:HGNC:17733]
ENSG00000054793_at	ATP9A	ENSG00000054793	ATPase, class II, type 9A [Source:HGNC Symbol;Acc:HGNC:13540]
ENSG00000054796_at	SPO11	ENSG00000054796	SPO11 meiotic protein covalently bound to DSB [Source:HGNC Symbol;Acc:HGNC:11250]
ENSG00000054803_at	CBLN4	ENSG00000054803	cerebellin 4 precursor [Source:HGNC Symbol;Acc:HGNC:16231]
ENSG00000054938_at	CHRDL2	ENSG00000054938	chordin-like 2 [Source:HGNC Symbol;Acc:HGNC:24168]
ENSG00000054965_at	FAM168A	ENSG00000054965	family with sequence similarity 168, member A [Source:HGNC Symbol;Acc:HGNC:28999]
ENSG00000054967_at	RELT	ENSG00000054967	RELT tumor necrosis factor receptor [Source:HGNC Symbol;Acc:HGNC:13764]
ENSG00000054983_at	GALC	ENSG00000054983	galactosylceramidase [Source:HGNC Symbol;Acc:HGNC:4115]
ENSG00000055044_at	NOP58	ENSG00000055044	NOP58 ribonucleoprotein [Source:HGNC Symbol;Acc:HGNC:29926]
ENSG00000055070_at	SZRD1	ENSG00000055070	SUZ RNA binding domain containing 1 [Source:HGNC Symbol;Acc:HGNC:30232]
ENSG00000055118_at	KCNH2	ENSG00000055118	potassium voltage-gated channel, subfamily H (eag-related), member 2 [Source:HGNC Symbol;Acc:HGNC:6251]
ENSG00000055130_at	CUL1	ENSG00000055130	cullin 1 [Source:HGNC Symbol;Acc:HGNC:2551]
ENSG00000055147_at	FAM114A2	ENSG00000055147	family with sequence similarity 114, member A2 [Source:HGNC Symbol;Acc:HGNC:1333]
ENSG00000055163_at	CYFIP2	ENSG00000055163	cytoplasmic FMR1 interacting protein 2 [Source:HGNC Symbol;Acc:HGNC:13760]
ENSG00000055208_at	TAB2	ENSG00000055208	TGF-beta activated kinase 1/MAP3K7 binding protein 2 [Source:HGNC Symbol;Acc:HGNC:17075]
ENSG00000055211_at	GINM1	ENSG00000055211	glycoprotein integral membrane 1 [Source:HGNC Symbol;Acc:HGNC:21074]
ENSG00000055332_at	EIF2AK2	ENSG00000055332	eukaryotic translation initiation factor 2-alpha kinase 2 [Source:HGNC Symbol;Acc:HGNC:9437]
ENSG00000055483_at	USP36	ENSG00000055483	ubiquitin specific peptidase 36 [Source:HGNC Symbol;Acc:HGNC:20062]
ENSG00000055609_at	KMT2C	ENSG00000055609	lysine (K)-specific methyltransferase 2C [Source:HGNC Symbol;Acc:HGNC:13726]
ENSG00000055732_at	MCOLN3	ENSG00000055732	mucolipin 3 [Source:HGNC Symbol;Acc:HGNC:13358]
ENSG00000055917_at	PUM2	ENSG00000055917	pumilio RNA-binding family member 2 [Source:HGNC Symbol;Acc:HGNC:14958]
ENSG00000055950_at	MRPL43	ENSG00000055950	mitochondrial ribosomal protein L43 [Source:HGNC Symbol;Acc:HGNC:14517]
ENSG00000055957_at	ITIH1	ENSG00000055957	inter-alpha-trypsin inhibitor heavy chain 1 [Source:HGNC Symbol;Acc:HGNC:6166]
ENSG00000056050_at	C4orf27	ENSG00000056050	chromosome 4 open reading frame 27 [Source:HGNC Symbol;Acc:HGNC:26051]
ENSG00000056097_at	ZFR	ENSG00000056097	zinc finger RNA binding protein [Source:HGNC Symbol;Acc:HGNC:17277]
ENSG00000056277_at	ZNF280C	ENSG00000056277	zinc finger protein 280C [Source:HGNC Symbol;Acc:HGNC:25955]
ENSG00000056291_at	NPFFR2	ENSG00000056291	neuropeptide FF receptor 2 [Source:HGNC Symbol;Acc:HGNC:4525]
ENSG00000056487_at	PHF21B	ENSG00000056487	PHD finger protein 21B [Source:HGNC Symbol;Acc:HGNC:25161]
ENSG00000056558_at	TRAF1	ENSG00000056558	TNF receptor-associated factor 1 [Source:HGNC Symbol;Acc:HGNC:12031]
ENSG00000056586_at	RC3H2	ENSG00000056586	ring finger and CCCH-type domains 2 [Source:HGNC Symbol;Acc:HGNC:21461]
ENSG00000056736_at	IL17RB	ENSG00000056736	interleukin 17 receptor B [Source:HGNC Symbol;Acc:HGNC:18015]
ENSG00000056972_at	TRAF3IP2	ENSG00000056972	TRAF3 interacting protein 2 [Source:HGNC Symbol;Acc:HGNC:1343]
ENSG00000056998_at	GYG2	ENSG00000056998	glycogenin 2 [Source:HGNC Symbol;Acc:HGNC:4700]
ENSG00000057019_at	DCBLD2	ENSG00000057019	discoidin, CUB and LCCL domain containing 2 [Source:HGNC Symbol;Acc:HGNC:24627]
ENSG00000057149_at	SERPINB3	ENSG00000057149	serpin peptidase inhibitor, clade B (ovalbumin), member 3 [Source:HGNC Symbol;Acc:HGNC:10569]
ENSG00000057252_at	SOAT1	ENSG00000057252	sterol O-acyltransferase 1 [Source:HGNC Symbol;Acc:HGNC:11177]
ENSG00000057294_at	PKP2	ENSG00000057294	plakophilin 2 [Source:HGNC Symbol;Acc:HGNC:9024]
ENSG00000057468_at	MSH4	ENSG00000057468	mutS homolog 4 [Source:HGNC Symbol;Acc:HGNC:7327]
ENSG00000057593_at	F7	ENSG00000057593	coagulation factor VII (serum prothrombin conversion accelerator) [Source:HGNC Symbol;Acc:HGNC:3544]
ENSG00000057608_at	GDI2	ENSG00000057608	GDP dissociation inhibitor 2 [Source:HGNC Symbol;Acc:HGNC:4227]
ENSG00000057657_at	PRDM1	ENSG00000057657	PR domain containing 1, with ZNF domain [Source:HGNC Symbol;Acc:HGNC:9346]
ENSG00000057663_at	ATG5	ENSG00000057663	autophagy related 5 [Source:HGNC Symbol;Acc:HGNC:589]
ENSG00000057704_at	TMCC3	ENSG00000057704	transmembrane and coiled-coil domain family 3 [Source:HGNC Symbol;Acc:HGNC:29199]
ENSG00000057757_at	PITHD1	ENSG00000057757	PITH (C-terminal proteasome-interacting domain of thioredoxin-like) domain containing 1 [Source:HGNC Symbol;Acc:HGNC:25022]
ENSG00000057935_at	MTA3	ENSG00000057935	metastasis associated 1 family, member 3 [Source:HGNC Symbol;Acc:HGNC:23784]
ENSG00000058056_at	USP13	ENSG00000058056	ubiquitin specific peptidase 13 (isopeptidase T-3) [Source:HGNC Symbol;Acc:HGNC:12611]
ENSG00000058063_at	ATP11B	ENSG00000058063	ATPase, class VI, type 11B [Source:HGNC Symbol;Acc:HGNC:13553]
ENSG00000058085_at	LAMC2	ENSG00000058085	laminin, gamma 2 [Source:HGNC Symbol;Acc:HGNC:6493]
ENSG00000058091_at	CDK14	ENSG00000058091	cyclin-dependent kinase 14 [Source:HGNC Symbol;Acc:HGNC:8883]
ENSG00000058262_at	SEC61A1	ENSG00000058262	Sec61 alpha 1 subunit (S. cerevisiae) [Source:HGNC Symbol;Acc:HGNC:18276]
ENSG00000058272_at	PPP1R12A	ENSG00000058272	protein phosphatase 1, regulatory subunit 12A [Source:HGNC Symbol;Acc:HGNC:7618]
ENSG00000058335_at	RASGRF1	ENSG00000058335	Ras protein-specific guanine nucleotide-releasing factor 1 [Source:HGNC Symbol;Acc:HGNC:9875]
ENSG00000058404_at	CAMK2B	ENSG00000058404	calcium/calmodulin-dependent protein kinase II beta [Source:HGNC Symbol;Acc:HGNC:1461]
ENSG00000058453_at	CROCC	ENSG00000058453	ciliary rootlet coiled-coil, rootletin [Source:HGNC Symbol;Acc:HGNC:21299]
ENSG00000058600_at	POLR3E	ENSG00000058600	polymerase (RNA) III (DNA directed) polypeptide E (80kD) [Source:HGNC Symbol;Acc:HGNC:30347]
ENSG00000058668_at	ATP2B4	ENSG00000058668	ATPase, Ca++ transporting, plasma membrane 4 [Source:HGNC Symbol;Acc:HGNC:817]
ENSG00000058673_at	ZC3H11A	ENSG00000058673	zinc finger CCCH-type containing 11A [Source:HGNC Symbol;Acc:HGNC:29093]
ENSG00000058729_at	RIOK2	ENSG00000058729	RIO kinase 2 [Source:HGNC Symbol;Acc:HGNC:18999]
ENSG00000058799_at	YIPF1	ENSG00000058799	Yip1 domain family, member 1 [Source:HGNC Symbol;Acc:HGNC:25231]
ENSG00000058804_at	NDC1	ENSG00000058804	NDC1 transmembrane nucleoporin [Source:HGNC Symbol;Acc:HGNC:25525]
ENSG00000058866_at	DGKG	ENSG00000058866	diacylglycerol kinase, gamma 90kDa [Source:HGNC Symbol;Acc:HGNC:2853]
ENSG00000059122_at	FLYWCH1	ENSG00000059122	FLYWCH-type zinc finger 1 [Source:HGNC Symbol;Acc:HGNC:25404]
ENSG00000059145_at	UNKL	ENSG00000059145	unkempt family zinc finger-like [Source:HGNC Symbol;Acc:HGNC:14184]
ENSG00000059377_at	TBXAS1	ENSG00000059377	thromboxane A synthase 1 (platelet) [Source:HGNC Symbol;Acc:HGNC:11609]
ENSG00000059378_at	PARP12	ENSG00000059378	poly (ADP-ribose) polymerase family, member 12 [Source:HGNC Symbol;Acc:HGNC:21919]
ENSG00000059573_at	ALDH18A1	ENSG00000059573	aldehyde dehydrogenase 18 family, member A1 [Source:HGNC Symbol;Acc:HGNC:9722]
ENSG00000059588_at	TARBP1	ENSG00000059588	TAR (HIV-1) RNA binding protein 1 [Source:HGNC Symbol;Acc:HGNC:11568]
ENSG00000059691_at	GATB	ENSG00000059691	glutamyl-tRNA(Gln) amidotransferase, subunit B [Source:HGNC Symbol;Acc:HGNC:8849]
ENSG00000059728_at	MXD1	ENSG00000059728	MAX dimerization protein 1 [Source:HGNC Symbol;Acc:HGNC:6761]
ENSG00000059758_at	CDK17	ENSG00000059758	cyclin-dependent kinase 17 [Source:HGNC Symbol;Acc:HGNC:8750]
ENSG00000059804_at	SLC2A3	ENSG00000059804	solute carrier family 2 (facilitated glucose transporter), member 3 [Source:HGNC Symbol;Acc:HGNC:11007]
ENSG00000059915_at	PSD	ENSG00000059915	pleckstrin and Sec7 domain containing [Source:HGNC Symbol;Acc:HGNC:9507]
ENSG00000060069_at	CTDP1	ENSG00000060069	CTD (carboxy-terminal domain, RNA polymerase II, polypeptide A) phosphatase, subunit 1 [Source:HGNC Symbol;Acc:HGNC:2498]
ENSG00000060138_at	YBX3	ENSG00000060138	Y box binding protein 3 [Source:HGNC Symbol;Acc:HGNC:2428]
ENSG00000060140_at	STYK1	ENSG00000060140	serine/threonine/tyrosine kinase 1 [Source:HGNC Symbol;Acc:HGNC:18889]
ENSG00000060237_at	WNK1	ENSG00000060237	WNK lysine deficient protein kinase 1 [Source:HGNC Symbol;Acc:HGNC:14540]
ENSG00000060303_at	RPS17P5	ENSG00000060303	ribosomal protein S17 pseudogene 5 [Source:HGNC Symbol;Acc:HGNC:21352]
ENSG00000060339_at	CCAR1	ENSG00000060339	cell division cycle and apoptosis regulator 1 [Source:HGNC Symbol;Acc:HGNC:24236]
ENSG00000060491_at	OGFR	ENSG00000060491	opioid growth factor receptor [Source:HGNC Symbol;Acc:HGNC:15768]
ENSG00000060558_at	GNA15	ENSG00000060558	guanine nucleotide binding protein (G protein), alpha 15 (Gq class) [Source:HGNC Symbol;Acc:HGNC:4383]
ENSG00000060566_at	CREB3L3	ENSG00000060566	cAMP responsive element binding protein 3-like 3 [Source:HGNC Symbol;Acc:HGNC:18855]
ENSG00000060642_at	PIGV	ENSG00000060642	phosphatidylinositol glycan anchor biosynthesis, class V [Source:HGNC Symbol;Acc:HGNC:26031]
ENSG00000060656_at	PTPRU	ENSG00000060656	protein tyrosine phosphatase, receptor type, U [Source:HGNC Symbol;Acc:HGNC:9683]
ENSG00000060688_at	SNRNP40	ENSG00000060688	small nuclear ribonucleoprotein 40kDa (U5) [Source:HGNC Symbol;Acc:HGNC:30857]
ENSG00000060709_at	RIMBP2	ENSG00000060709	RIMS binding protein 2 [Source:HGNC Symbol;Acc:HGNC:30339]
ENSG00000060718_at	COL11A1	ENSG00000060718	collagen, type XI, alpha 1 [Source:HGNC Symbol;Acc:HGNC:2186]
ENSG00000060749_at	QSER1	ENSG00000060749	glutamine and serine rich 1 [Source:HGNC Symbol;Acc:HGNC:26154]
ENSG00000060762_at	MPC1	ENSG00000060762	mitochondrial pyruvate carrier 1 [Source:HGNC Symbol;Acc:HGNC:21606]
ENSG00000060971_at	ACAA1	ENSG00000060971	acetyl-CoA acyltransferase 1 [Source:HGNC Symbol;Acc:HGNC:82]
ENSG00000060982_at	BCAT1	ENSG00000060982	branched chain amino-acid transaminase 1, cytosolic [Source:HGNC Symbol;Acc:HGNC:976]
ENSG00000061273_at	HDAC7	ENSG00000061273	histone deacetylase 7 [Source:HGNC Symbol;Acc:HGNC:14067]
ENSG00000061337_at	LZTS1	ENSG00000061337	leucine zipper, putative tumor suppressor 1 [Source:HGNC Symbol;Acc:HGNC:13861]
ENSG00000061455_at	PRDM6	ENSG00000061455	PR domain containing 6 [Source:HGNC Symbol;Acc:HGNC:9350]
ENSG00000061492_at	WNT8A	ENSG00000061492	wingless-type MMTV integration site family, member 8A [Source:HGNC Symbol;Acc:HGNC:12788]
ENSG00000061656_at	SPAG4	ENSG00000061656	sperm associated antigen 4 [Source:HGNC Symbol;Acc:HGNC:11214]
ENSG00000061676_at	NCKAP1	ENSG00000061676	NCK-associated protein 1 [Source:HGNC Symbol;Acc:HGNC:7666]
ENSG00000061794_at	MRPS35	ENSG00000061794	mitochondrial ribosomal protein S35 [Source:HGNC Symbol;Acc:HGNC:16635]
ENSG00000061918_at	GUCY1B3	ENSG00000061918	guanylate cyclase 1, soluble, beta 3 [Source:HGNC Symbol;Acc:HGNC:4687]
ENSG00000061936_at	SFSWAP	ENSG00000061936	splicing factor, suppressor of white-apricot family [Source:HGNC Symbol;Acc:HGNC:10790]
ENSG00000061938_at	TNK2	ENSG00000061938	tyrosine kinase, non-receptor, 2 [Source:HGNC Symbol;Acc:HGNC:19297]
ENSG00000061987_at	MON2	ENSG00000061987	MON2 homolog (S. cerevisiae) [Source:HGNC Symbol;Acc:HGNC:29177]
ENSG00000062038_at	CDH3	ENSG00000062038	cadherin 3, type 1, P-cadherin (placental) [Source:HGNC Symbol;Acc:HGNC:1762]
ENSG00000062096_at	ARSF	ENSG00000062096	arylsulfatase F [Source:HGNC Symbol;Acc:HGNC:721]
ENSG00000062194_at	GPBP1	ENSG00000062194	GC-rich promoter binding protein 1 [Source:HGNC Symbol;Acc:HGNC:29520]
ENSG00000062282_at	DGAT2	ENSG00000062282	diacylglycerol O-acyltransferase 2 [Source:HGNC Symbol;Acc:HGNC:16940]
ENSG00000062370_at	ZNF112	ENSG00000062370	zinc finger protein 112 [Source:HGNC Symbol;Acc:HGNC:12892]
ENSG00000062485_at	CS	ENSG00000062485	citrate synthase [Source:HGNC Symbol;Acc:HGNC:2422]
ENSG00000062524_at	LTK	ENSG00000062524	leukocyte receptor tyrosine kinase [Source:HGNC Symbol;Acc:HGNC:6721]
ENSG00000062598_at	ELMO2	ENSG00000062598	engulfment and cell motility 2 [Source:HGNC Symbol;Acc:HGNC:17233]
ENSG00000062650_at	WAPAL	ENSG00000062650	wings apart-like homolog (Drosophila) [Source:HGNC Symbol;Acc:HGNC:23293]
ENSG00000062716_at	VMP1	ENSG00000062716	vacuole membrane protein 1 [Source:HGNC Symbol;Acc:HGNC:29559]
ENSG00000062725_at	APPBP2	ENSG00000062725	amyloid beta precursor protein (cytoplasmic tail) binding protein 2 [Source:HGNC Symbol;Acc:HGNC:622]
ENSG00000062822_at	POLD1	ENSG00000062822	polymerase (DNA directed), delta 1, catalytic subunit [Source:HGNC Symbol;Acc:HGNC:9175]
ENSG00000063015_at	SEZ6	ENSG00000063015	seizure related 6 homolog (mouse) [Source:HGNC Symbol;Acc:HGNC:15955]
ENSG00000063046_at	EIF4B	ENSG00000063046	eukaryotic translation initiation factor 4B [Source:HGNC Symbol;Acc:HGNC:3285]
ENSG00000063127_at	SLC6A16	ENSG00000063127	solute carrier family 6, member 16 [Source:HGNC Symbol;Acc:HGNC:13622]
ENSG00000063176_at	SPHK2	ENSG00000063176	sphingosine kinase 2 [Source:HGNC Symbol;Acc:HGNC:18859]
ENSG00000063177_at	RPL18	ENSG00000063177	ribosomal protein L18 [Source:HGNC Symbol;Acc:HGNC:10310]
ENSG00000063180_at	CA11	ENSG00000063180	carbonic anhydrase XI [Source:HGNC Symbol;Acc:HGNC:1370]
ENSG00000063241_at	ISOC2	ENSG00000063241	isochorismatase domain containing 2 [Source:HGNC Symbol;Acc:HGNC:26278]
ENSG00000063244_at	U2AF2	ENSG00000063244	U2 small nuclear RNA auxiliary factor 2 [Source:HGNC Symbol;Acc:HGNC:23156]
ENSG00000063245_at	EPN1	ENSG00000063245	epsin 1 [Source:HGNC Symbol;Acc:HGNC:21604]
ENSG00000063322_at	MED29	ENSG00000063322	mediator complex subunit 29 [Source:HGNC Symbol;Acc:HGNC:23074]
ENSG00000063438_at	AHRR	ENSG00000063438	aryl-hydrocarbon receptor repressor [Source:HGNC Symbol;Acc:HGNC:346]
ENSG00000063515_at	GSC2	ENSG00000063515	goosecoid homeobox 2 [Source:HGNC Symbol;Acc:HGNC:4613]
ENSG00000063587_at	ZNF275	ENSG00000063587	zinc finger protein 275 [Source:HGNC Symbol;Acc:HGNC:13069]
ENSG00000063601_at	MTMR1	ENSG00000063601	myotubularin related protein 1 [Source:HGNC Symbol;Acc:HGNC:7449]
ENSG00000063660_at	GPC1	ENSG00000063660	glypican 1 [Source:HGNC Symbol;Acc:HGNC:4449]
ENSG00000063761_at	ADCK1	ENSG00000063761	aarF domain containing kinase 1 [Source:HGNC Symbol;Acc:HGNC:19038]
ENSG00000063854_at	HAGH	ENSG00000063854	hydroxyacylglutathione hydrolase [Source:HGNC Symbol;Acc:HGNC:4805]
ENSG00000063978_at	RNF4	ENSG00000063978	ring finger protein 4 [Source:HGNC Symbol;Acc:HGNC:10067]
ENSG00000064012_at	CASP8	ENSG00000064012	caspase 8, apoptosis-related cysteine peptidase [Source:HGNC Symbol;Acc:HGNC:1509]
ENSG00000064042_at	LIMCH1	ENSG00000064042	LIM and calponin homology domains 1 [Source:HGNC Symbol;Acc:HGNC:29191]
ENSG00000064102_at	ASUN	ENSG00000064102	asunder spermatogenesis regulator [Source:HGNC Symbol;Acc:HGNC:20174]
ENSG00000064115_at	TM7SF3	ENSG00000064115	transmembrane 7 superfamily member 3 [Source:HGNC Symbol;Acc:HGNC:23049]
ENSG00000064195_at	DLX3	ENSG00000064195	distal-less homeobox 3 [Source:HGNC Symbol;Acc:HGNC:2916]
ENSG00000064199_at	SPA17	ENSG00000064199	sperm autoantigenic protein 17 [Source:HGNC Symbol;Acc:HGNC:11210]
ENSG00000064201_at	TSPAN32	ENSG00000064201	tetraspanin 32 [Source:HGNC Symbol;Acc:HGNC:13410]
ENSG00000064205_at	WISP2	ENSG00000064205	WNT1 inducible signaling pathway protein 2 [Source:HGNC Symbol;Acc:HGNC:12770]
ENSG00000064218_at	DMRT3	ENSG00000064218	doublesex and mab-3 related transcription factor 3 [Source:HGNC Symbol;Acc:HGNC:13909]
ENSG00000064225_at	ST3GAL6	ENSG00000064225	ST3 beta-galactoside alpha-2,3-sialyltransferase 6 [Source:HGNC Symbol;Acc:HGNC:18080]
ENSG00000064270_at	ATP2C2	ENSG00000064270	ATPase, Ca++ transporting, type 2C, member 2 [Source:HGNC Symbol;Acc:HGNC:29103]
ENSG00000064300_at	NGFR	ENSG00000064300	nerve growth factor receptor [Source:HGNC Symbol;Acc:HGNC:7809]
ENSG00000064309_at	CDON	ENSG00000064309	cell adhesion associated, oncogene regulated [Source:HGNC Symbol;Acc:HGNC:17104]
ENSG00000064313_at	TAF2	ENSG00000064313	TAF2 RNA polymerase II, TATA box binding protein (TBP)-associated factor, 150kDa [Source:HGNC Symbol;Acc:HGNC:11536]
ENSG00000064393_at	HIPK2	ENSG00000064393	homeodomain interacting protein kinase 2 [Source:HGNC Symbol;Acc:HGNC:14402]
ENSG00000064419_at	TNPO3	ENSG00000064419	transportin 3 [Source:HGNC Symbol;Acc:HGNC:17103]
ENSG00000064490_at	RFXANK	ENSG00000064490	regulatory factor X-associated ankyrin-containing protein [Source:HGNC Symbol;Acc:HGNC:9987]
ENSG00000064545_at	TMEM161A	ENSG00000064545	transmembrane protein 161A [Source:HGNC Symbol;Acc:HGNC:26020]
ENSG00000064547_at	LPAR2	ENSG00000064547	lysophosphatidic acid receptor 2 [Source:HGNC Symbol;Acc:HGNC:3168]
ENSG00000064601_at	CTSA	ENSG00000064601	cathepsin A [Source:HGNC Symbol;Acc:HGNC:9251]
ENSG00000064607_at	SUGP2	ENSG00000064607	SURP and G patch domain containing 2 [Source:HGNC Symbol;Acc:HGNC:18641]
ENSG00000064651_at	SLC12A2	ENSG00000064651	solute carrier family 12 (sodium/potassium/chloride transporter), member 2 [Source:HGNC Symbol;Acc:HGNC:10911]
ENSG00000064652_at	SNX24	ENSG00000064652	sorting nexin 24 [Source:HGNC Symbol;Acc:HGNC:21533]
ENSG00000064655_at	EYA2	ENSG00000064655	EYA transcriptional coactivator and phosphatase 2 [Source:HGNC Symbol;Acc:HGNC:3520]
ENSG00000064666_at	CNN2	ENSG00000064666	calponin 2 [Source:HGNC Symbol;Acc:HGNC:2156]
ENSG00000064687_at	ABCA7	ENSG00000064687	ATP-binding cassette, sub-family A (ABC1), member 7 [Source:HGNC Symbol;Acc:HGNC:37]
ENSG00000064692_at	SNCAIP	ENSG00000064692	synuclein, alpha interacting protein [Source:HGNC Symbol;Acc:HGNC:11139]
ENSG00000064703_at	DDX20	ENSG00000064703	DEAD (Asp-Glu-Ala-Asp) box polypeptide 20 [Source:HGNC Symbol;Acc:HGNC:2743]
ENSG00000064726_at	BTBD1	ENSG00000064726	BTB (POZ) domain containing 1 [Source:HGNC Symbol;Acc:HGNC:1120]
ENSG00000064763_at	FAR2	ENSG00000064763	fatty acyl CoA reductase 2 [Source:HGNC Symbol;Acc:HGNC:25531]
ENSG00000064787_at	BCAS1	ENSG00000064787	breast carcinoma amplified sequence 1 [Source:HGNC Symbol;Acc:HGNC:974]
ENSG00000064835_at	POU1F1	ENSG00000064835	POU class 1 homeobox 1 [Source:HGNC Symbol;Acc:HGNC:9210]
ENSG00000064886_at	CHI3L2	ENSG00000064886	chitinase 3-like 2 [Source:HGNC Symbol;Acc:HGNC:1933]
ENSG00000064932_at	SBNO2	ENSG00000064932	strawberry notch homolog 2 (Drosophila) [Source:HGNC Symbol;Acc:HGNC:29158]
ENSG00000064933_at	PMS1	ENSG00000064933	PMS1 postmeiotic segregation increased 1 (S. cerevisiae) [Source:HGNC Symbol;Acc:HGNC:9121]
ENSG00000064961_at	HMG20B	ENSG00000064961	high mobility group 20B [Source:HGNC Symbol;Acc:HGNC:5002]
ENSG00000064989_at	CALCRL	ENSG00000064989	calcitonin receptor-like [Source:HGNC Symbol;Acc:HGNC:16709]
ENSG00000064995_at	TAF11	ENSG00000064995	TAF11 RNA polymerase II, TATA box binding protein (TBP)-associated factor, 28kDa [Source:HGNC Symbol;Acc:HGNC:11544]
ENSG00000064999_at	ANKS1A	ENSG00000064999	ankyrin repeat and sterile alpha motif domain containing 1A [Source:HGNC Symbol;Acc:HGNC:20961]
ENSG00000065000_at	AP3D1	ENSG00000065000	adaptor-related protein complex 3, delta 1 subunit [Source:HGNC Symbol;Acc:HGNC:568]
ENSG00000065029_at	ZNF76	ENSG00000065029	zinc finger protein 76 [Source:HGNC Symbol;Acc:HGNC:13149]
ENSG00000065054_at	SLC9A3R2	ENSG00000065054	solute carrier family 9, subfamily A (NHE3, cation proton antiporter 3), member 3 regulator 2 [Source:HGNC Symbol;Acc:HGNC:11076]
ENSG00000065057_at	NTHL1	ENSG00000065057	nth endonuclease III-like 1 (E. coli) [Source:HGNC Symbol;Acc:HGNC:8028]
ENSG00000065060_at	UHRF1BP1	ENSG00000065060	UHRF1 binding protein 1 [Source:HGNC Symbol;Acc:HGNC:21216]
ENSG00000065135_at	GNAI3	ENSG00000065135	guanine nucleotide binding protein (G protein), alpha inhibiting activity polypeptide 3 [Source:HGNC Symbol;Acc:HGNC:4387]
ENSG00000065150_at	IPO5	ENSG00000065150	importin 5 [Source:HGNC Symbol;Acc:HGNC:6402]
ENSG00000065154_at	OAT	ENSG00000065154	ornithine aminotransferase [Source:HGNC Symbol;Acc:HGNC:8091]
ENSG00000065183_at	WDR3	ENSG00000065183	WD repeat domain 3 [Source:HGNC Symbol;Acc:HGNC:12755]
ENSG00000065243_at	PKN2	ENSG00000065243	protein kinase N2 [Source:HGNC Symbol;Acc:HGNC:9406]
ENSG00000065268_at	WDR18	ENSG00000065268	WD repeat domain 18 [Source:HGNC Symbol;Acc:HGNC:17956]
ENSG00000065308_at	TRAM2	ENSG00000065308	translocation associated membrane protein 2 [Source:HGNC Symbol;Acc:HGNC:16855]
ENSG00000065320_at	NTN1	ENSG00000065320	netrin 1 [Source:HGNC Symbol;Acc:HGNC:8029]
ENSG00000065325_at	GLP2R	ENSG00000065325	glucagon-like peptide 2 receptor [Source:HGNC Symbol;Acc:HGNC:4325]
ENSG00000065328_at	MCM10	ENSG00000065328	minichromosome maintenance complex component 10 [Source:HGNC Symbol;Acc:HGNC:18043]
ENSG00000065357_at	DGKA	ENSG00000065357	diacylglycerol kinase, alpha 80kDa [Source:HGNC Symbol;Acc:HGNC:2849]
ENSG00000065361_at	ERBB3	ENSG00000065361	v-erb-b2 avian erythroblastic leukemia viral oncogene homolog 3 [Source:HGNC Symbol;Acc:HGNC:3431]
ENSG00000065371_at	ROPN1	ENSG00000065371	rhophilin associated tail protein 1 [Source:HGNC Symbol;Acc:HGNC:17692]
ENSG00000065413_at	ANKRD44	ENSG00000065413	ankyrin repeat domain 44 [Source:HGNC Symbol;Acc:HGNC:25259]
ENSG00000065427_at	KARS	ENSG00000065427	lysyl-tRNA synthetase [Source:HGNC Symbol;Acc:HGNC:6215]
ENSG00000065457_at	ADAT1	ENSG00000065457	adenosine deaminase, tRNA-specific 1 [Source:HGNC Symbol;Acc:HGNC:228]
ENSG00000065485_at	PDIA5	ENSG00000065485	protein disulfide isomerase family A, member 5 [Source:HGNC Symbol;Acc:HGNC:24811]
ENSG00000065491_at	TBC1D22B	ENSG00000065491	TBC1 domain family, member 22B [Source:HGNC Symbol;Acc:HGNC:21602]
ENSG00000065518_at	NDUFB4	ENSG00000065518	NADH dehydrogenase (ubiquinone) 1 beta subcomplex, 4, 15kDa [Source:HGNC Symbol;Acc:HGNC:7699]
ENSG00000065526_at	SPEN	ENSG00000065526	spen family transcriptional repressor [Source:HGNC Symbol;Acc:HGNC:17575]
ENSG00000065534_at	MYLK	ENSG00000065534	myosin light chain kinase [Source:HGNC Symbol;Acc:HGNC:7590]
ENSG00000065548_at	ZC3H15	ENSG00000065548	zinc finger CCCH-type containing 15 [Source:HGNC Symbol;Acc:HGNC:29528]
ENSG00000065559_at	MAP2K4	ENSG00000065559	mitogen-activated protein kinase kinase 4 [Source:HGNC Symbol;Acc:HGNC:6844]
ENSG00000065600_at	TMEM206	ENSG00000065600	transmembrane protein 206 [Source:HGNC Symbol;Acc:HGNC:25593]
ENSG00000065609_at	SNAP91	ENSG00000065609	synaptosomal-associated protein, 91kDa [Source:HGNC Symbol;Acc:HGNC:14986]
ENSG00000065613_at	SLK	ENSG00000065613	STE20-like kinase [Source:HGNC Symbol;Acc:HGNC:11088]
ENSG00000065615_at	CYB5R4	ENSG00000065615	cytochrome b5 reductase 4 [Source:HGNC Symbol;Acc:HGNC:20147]
ENSG00000065618_at	COL17A1	ENSG00000065618	collagen, type XVII, alpha 1 [Source:HGNC Symbol;Acc:HGNC:2194]
ENSG00000065621_at	GSTO2	ENSG00000065621	glutathione S-transferase omega 2 [Source:HGNC Symbol;Acc:HGNC:23064]
ENSG00000065665_at	SEC61A2	ENSG00000065665	Sec61 alpha 2 subunit (S. cerevisiae) [Source:HGNC Symbol;Acc:HGNC:17702]
ENSG00000065675_at	PRKCQ	ENSG00000065675	protein kinase C, theta [Source:HGNC Symbol;Acc:HGNC:9410]
ENSG00000065717_at	TLE2	ENSG00000065717	transducin-like enhancer of split 2 [Source:HGNC Symbol;Acc:HGNC:11838]
ENSG00000065802_at	ASB1	ENSG00000065802	ankyrin repeat and SOCS box containing 1 [Source:HGNC Symbol;Acc:HGNC:16011]
ENSG00000065809_at	FAM107B	ENSG00000065809	family with sequence similarity 107, member B [Source:HGNC Symbol;Acc:HGNC:23726]
ENSG00000065833_at	ME1	ENSG00000065833	malic enzyme 1, NADP(+)-dependent, cytosolic [Source:HGNC Symbol;Acc:HGNC:6983]
ENSG00000065882_at	TBC1D1	ENSG00000065882	TBC1 (tre-2/USP6, BUB2, cdc16) domain family, member 1 [Source:HGNC Symbol;Acc:HGNC:11578]
ENSG00000065883_at	CDK13	ENSG00000065883	cyclin-dependent kinase 13 [Source:HGNC Symbol;Acc:HGNC:1733]
ENSG00000065911_at	MTHFD2	ENSG00000065911	methylenetetrahydrofolate dehydrogenase (NADP+ dependent) 2, methenyltetrahydrofolate cyclohydrolase [Source:HGNC Symbol;Acc:HGNC:7434]
ENSG00000065923_at	SLC9A7	ENSG00000065923	solute carrier family 9, subfamily A (NHE7, cation proton antiporter 7), member 7 [Source:HGNC Symbol;Acc:HGNC:17123]
ENSG00000065970_at	FOXJ2	ENSG00000065970	forkhead box J2 [Source:HGNC Symbol;Acc:HGNC:24818]
ENSG00000065989_at	PDE4A	ENSG00000065989	phosphodiesterase 4A, cAMP-specific [Source:HGNC Symbol;Acc:HGNC:8780]
ENSG00000066027_at	PPP2R5A	ENSG00000066027	protein phosphatase 2, regulatory subunit B', alpha [Source:HGNC Symbol;Acc:HGNC:9309]
ENSG00000066032_at	CTNNA2	ENSG00000066032	catenin (cadherin-associated protein), alpha 2 [Source:HGNC Symbol;Acc:HGNC:2510]
ENSG00000066044_at	ELAVL1	ENSG00000066044	ELAV like RNA binding protein 1 [Source:HGNC Symbol;Acc:HGNC:3312]
ENSG00000066056_at	TIE1	ENSG00000066056	tyrosine kinase with immunoglobulin-like and EGF-like domains 1 [Source:HGNC Symbol;Acc:HGNC:11809]
ENSG00000066084_at	DIP2B	ENSG00000066084	DIP2 disco-interacting protein 2 homolog B (Drosophila) [Source:HGNC Symbol;Acc:HGNC:29284]
ENSG00000066117_at	SMARCD1	ENSG00000066117	SWI/SNF related, matrix associated, actin dependent regulator of chromatin, subfamily d, member 1 [Source:HGNC Symbol;Acc:HGNC:11106]
ENSG00000066135_at	KDM4A	ENSG00000066135	lysine (K)-specific demethylase 4A [Source:HGNC Symbol;Acc:HGNC:22978]
ENSG00000066136_at	NFYC	ENSG00000066136	nuclear transcription factor Y, gamma [Source:HGNC Symbol;Acc:HGNC:7806]
ENSG00000066185_at	ZMYND12	ENSG00000066185	zinc finger, MYND-type containing 12 [Source:HGNC Symbol;Acc:HGNC:21192]
ENSG00000066230_at	SLC9A3	ENSG00000066230	solute carrier family 9, subfamily A (NHE3, cation proton antiporter 3), member 3 [Source:HGNC Symbol;Acc:HGNC:11073]
ENSG00000066248_at	NGEF	ENSG00000066248	neuronal guanine nucleotide exchange factor [Source:HGNC Symbol;Acc:HGNC:7807]
ENSG00000066279_at	ASPM	ENSG00000066279	asp (abnormal spindle) homolog, microcephaly associated (Drosophila) [Source:HGNC Symbol;Acc:HGNC:19048]
ENSG00000066294_at	CD84	ENSG00000066294	CD84 molecule [Source:HGNC Symbol;Acc:HGNC:1704]
ENSG00000066322_at	ELOVL1	ENSG00000066322	ELOVL fatty acid elongase 1 [Source:HGNC Symbol;Acc:HGNC:14418]
ENSG00000066336_at	SPI1	ENSG00000066336	Spi-1 proto-oncogene [Source:HGNC Symbol;Acc:HGNC:11241]
ENSG00000066379_at	ZNRD1	ENSG00000066379	zinc ribbon domain containing 1 [Source:HGNC Symbol;Acc:HGNC:13182]
ENSG00000066382_at	MPPED2	ENSG00000066382	metallophosphoesterase domain containing 2 [Source:HGNC Symbol;Acc:HGNC:1180]
ENSG00000066405_at	CLDN18	ENSG00000066405	claudin 18 [Source:HGNC Symbol;Acc:HGNC:2039]
ENSG00000066422_at	ZBTB11	ENSG00000066422	zinc finger and BTB domain containing 11 [Source:HGNC Symbol;Acc:HGNC:16740]
ENSG00000066427_at	ATXN3	ENSG00000066427	ataxin 3 [Source:HGNC Symbol;Acc:HGNC:7106]
ENSG00000066455_at	GOLGA5	ENSG00000066455	golgin A5 [Source:HGNC Symbol;Acc:HGNC:4428]
ENSG00000066468_at	FGFR2	ENSG00000066468	fibroblast growth factor receptor 2 [Source:HGNC Symbol;Acc:HGNC:3689]
ENSG00000066557_at	LRRC40	ENSG00000066557	leucine rich repeat containing 40 [Source:HGNC Symbol;Acc:HGNC:26004]
ENSG00000066583_at	ISOC1	ENSG00000066583	isochorismatase domain containing 1 [Source:HGNC Symbol;Acc:HGNC:24254]
ENSG00000066629_at	EML1	ENSG00000066629	echinoderm microtubule associated protein like 1 [Source:HGNC Symbol;Acc:HGNC:3330]
ENSG00000066651_at	TRMT11	ENSG00000066651	tRNA methyltransferase 11 homolog (S. cerevisiae) [Source:HGNC Symbol;Acc:HGNC:21080]
ENSG00000066654_at	THUMPD1	ENSG00000066654	THUMP domain containing 1 [Source:HGNC Symbol;Acc:HGNC:23807]
ENSG00000066697_at	MSANTD3	ENSG00000066697	Myb/SANT-like DNA-binding domain containing 3 [Source:HGNC Symbol;Acc:HGNC:23370]
ENSG00000066735_at	KIF26A	ENSG00000066735	kinesin family member 26A [Source:HGNC Symbol;Acc:HGNC:20226]
ENSG00000066739_at	ATG2B	ENSG00000066739	autophagy related 2B [Source:HGNC Symbol;Acc:HGNC:20187]
ENSG00000066777_at	ARFGEF1	ENSG00000066777	ADP-ribosylation factor guanine nucleotide-exchange factor 1 (brefeldin A-inhibited) [Source:HGNC Symbol;Acc:HGNC:15772]
ENSG00000066813_at	ACSM2B	ENSG00000066813	acyl-CoA synthetase medium-chain family member 2B [Source:HGNC Symbol;Acc:HGNC:30931]
ENSG00000066827_at	ZFAT	ENSG00000066827	zinc finger and AT hook domain containing [Source:HGNC Symbol;Acc:HGNC:19899]
ENSG00000066855_at	MTFR1	ENSG00000066855	mitochondrial fission regulator 1 [Source:HGNC Symbol;Acc:HGNC:29510]
ENSG00000066923_at	STAG3	ENSG00000066923	stromal antigen 3 [Source:HGNC Symbol;Acc:HGNC:11356]
ENSG00000066926_at	FECH	ENSG00000066926	ferrochelatase [Source:HGNC Symbol;Acc:HGNC:3647]
ENSG00000066933_at	MYO9A	ENSG00000066933	myosin IXA [Source:HGNC Symbol;Acc:HGNC:7608]
ENSG00000067048_at	DDX3Y	ENSG00000067048	DEAD (Asp-Glu-Ala-Asp) box helicase 3, Y-linked [Source:HGNC Symbol;Acc:HGNC:2699]
ENSG00000067057_at	PFKP	ENSG00000067057	phosphofructokinase, platelet [Source:HGNC Symbol;Acc:HGNC:8878]
ENSG00000067064_at	IDI1	ENSG00000067064	isopentenyl-diphosphate delta isomerase 1 [Source:HGNC Symbol;Acc:HGNC:5387]
ENSG00000067066_at	SP100	ENSG00000067066	SP100 nuclear antigen [Source:HGNC Symbol;Acc:HGNC:11206]
ENSG00000067082_at	KLF6	ENSG00000067082	Kruppel-like factor 6 [Source:HGNC Symbol;Acc:HGNC:2235]
ENSG00000067113_at	PPAP2A	ENSG00000067113	phosphatidic acid phosphatase type 2A [Source:HGNC Symbol;Acc:HGNC:9228]
ENSG00000067141_at	NEO1	ENSG00000067141	neogenin 1 [Source:HGNC Symbol;Acc:HGNC:7754]
ENSG00000067167_at	TRAM1	ENSG00000067167	translocation associated membrane protein 1 [Source:HGNC Symbol;Acc:HGNC:20568]
ENSG00000067177_at	PHKA1	ENSG00000067177	phosphorylase kinase, alpha 1 (muscle) [Source:HGNC Symbol;Acc:HGNC:8925]
ENSG00000067182_at	TNFRSF1A	ENSG00000067182	tumor necrosis factor receptor superfamily, member 1A [Source:HGNC Symbol;Acc:HGNC:11916]
ENSG00000067191_at	CACNB1	ENSG00000067191	calcium channel, voltage-dependent, beta 1 subunit [Source:HGNC Symbol;Acc:HGNC:1401]
ENSG00000067208_at	EVI5	ENSG00000067208	ecotropic viral integration site 5 [Source:HGNC Symbol;Acc:HGNC:3501]
ENSG00000067221_at	STOML1	ENSG00000067221	stomatin (EPB72)-like 1 [Source:HGNC Symbol;Acc:HGNC:14560]
ENSG00000067225_at	PKM	ENSG00000067225	pyruvate kinase, muscle [Source:HGNC Symbol;Acc:HGNC:9021]
ENSG00000067248_at	DHX29	ENSG00000067248	DEAH (Asp-Glu-Ala-His) box polypeptide 29 [Source:HGNC Symbol;Acc:HGNC:15815]
ENSG00000067334_at	DNTTIP2	ENSG00000067334	deoxynucleotidyltransferase, terminal, interacting protein 2 [Source:HGNC Symbol;Acc:HGNC:24013]
ENSG00000067365_at	METTL22	ENSG00000067365	methyltransferase like 22 [Source:HGNC Symbol;Acc:HGNC:28368]
ENSG00000067369_at	TP53BP1	ENSG00000067369	tumor protein p53 binding protein 1 [Source:HGNC Symbol;Acc:HGNC:11999]
ENSG00000067445_at	TRO	ENSG00000067445	trophinin [Source:HGNC Symbol;Acc:HGNC:12326]
ENSG00000067533_at	RRP15	ENSG00000067533	ribosomal RNA processing 15 homolog (S. cerevisiae) [Source:HGNC Symbol;Acc:HGNC:24255]
ENSG00000067560_at	RHOA	ENSG00000067560	ras homolog family member A [Source:HGNC Symbol;Acc:HGNC:667]
ENSG00000067596_at	DHX8	ENSG00000067596	DEAH (Asp-Glu-Ala-His) box polypeptide 8 [Source:HGNC Symbol;Acc:HGNC:2749]
ENSG00000067601_at	PMS2P4	ENSG00000067601	postmeiotic segregation increased 2 pseudogene 4 [Source:HGNC Symbol;Acc:HGNC:9129]
ENSG00000067606_at	PRKCZ	ENSG00000067606	protein kinase C, zeta [Source:HGNC Symbol;Acc:HGNC:9412]
ENSG00000067646_at	ZFY	ENSG00000067646	zinc finger protein, Y-linked [Source:HGNC Symbol;Acc:HGNC:12870]
ENSG00000067704_at	IARS2	ENSG00000067704	isoleucyl-tRNA synthetase 2, mitochondrial [Source:HGNC Symbol;Acc:HGNC:29685]
ENSG00000067715_at	SYT1	ENSG00000067715	synaptotagmin I [Source:HGNC Symbol;Acc:HGNC:11509]
ENSG00000067798_at	NAV3	ENSG00000067798	neuron navigator 3 [Source:HGNC Symbol;Acc:HGNC:15998]
ENSG00000067829_at	IDH3G	ENSG00000067829	isocitrate dehydrogenase 3 (NAD+) gamma [Source:HGNC Symbol;Acc:HGNC:5386]
ENSG00000067836_at	ROGDI	ENSG00000067836	rogdi homolog (Drosophila) [Source:HGNC Symbol;Acc:HGNC:29478]
ENSG00000067840_at	PDZD4	ENSG00000067840	PDZ domain containing 4 [Source:HGNC Symbol;Acc:HGNC:21167]
ENSG00000067842_at	ATP2B3	ENSG00000067842	ATPase, Ca++ transporting, plasma membrane 3 [Source:HGNC Symbol;Acc:HGNC:816]
ENSG00000067900_at	ROCK1	ENSG00000067900	Rho-associated, coiled-coil containing protein kinase 1 [Source:HGNC Symbol;Acc:HGNC:10251]
ENSG00000067955_at	CBFB	ENSG00000067955	core-binding factor, beta subunit [Source:HGNC Symbol;Acc:HGNC:1539]
ENSG00000067992_at	PDK3	ENSG00000067992	pyruvate dehydrogenase kinase, isozyme 3 [Source:HGNC Symbol;Acc:HGNC:8811]
ENSG00000068001_at	HYAL2	ENSG00000068001	hyaluronoglucosaminidase 2 [Source:HGNC Symbol;Acc:HGNC:5321]
ENSG00000068024_at	HDAC4	ENSG00000068024	histone deacetylase 4 [Source:HGNC Symbol;Acc:HGNC:14063]
ENSG00000068028_at	RASSF1	ENSG00000068028	Ras association (RalGDS/AF-6) domain family member 1 [Source:HGNC Symbol;Acc:HGNC:9882]
ENSG00000068078_at	FGFR3	ENSG00000068078	fibroblast growth factor receptor 3 [Source:HGNC Symbol;Acc:HGNC:3690]
ENSG00000068079_at	IFI35	ENSG00000068079	interferon-induced protein 35 [Source:HGNC Symbol;Acc:HGNC:5399]
ENSG00000068097_at	HEATR6	ENSG00000068097	HEAT repeat containing 6 [Source:HGNC Symbol;Acc:HGNC:24076]
ENSG00000068120_at	COASY	ENSG00000068120	CoA synthase [Source:HGNC Symbol;Acc:HGNC:29932]
ENSG00000068137_at	PLEKHH3	ENSG00000068137	pleckstrin homology domain containing, family H (with MyTH4 domain) member 3 [Source:HGNC Symbol;Acc:HGNC:26105]
ENSG00000068305_at	MEF2A	ENSG00000068305	myocyte enhancer factor 2A [Source:HGNC Symbol;Acc:HGNC:6993]
ENSG00000068308_at	OTUD5	ENSG00000068308	OTU deubiquitinase 5 [Source:HGNC Symbol;Acc:HGNC:25402]
ENSG00000068323_at	TFE3	ENSG00000068323	transcription factor binding to IGHM enhancer 3 [Source:HGNC Symbol;Acc:HGNC:11752]
ENSG00000068354_at	TBC1D25	ENSG00000068354	TBC1 domain family, member 25 [Source:HGNC Symbol;Acc:HGNC:8092]
ENSG00000068366_at	ACSL4	ENSG00000068366	acyl-CoA synthetase long-chain family member 4 [Source:HGNC Symbol;Acc:HGNC:3571]
ENSG00000068383_at	INPP5A	ENSG00000068383	inositol polyphosphate-5-phosphatase, 40kDa [Source:HGNC Symbol;Acc:HGNC:6076]
ENSG00000068394_at	GPKOW	ENSG00000068394	G patch domain and KOW motifs [Source:HGNC Symbol;Acc:HGNC:30677]
ENSG00000068400_at	GRIPAP1	ENSG00000068400	GRIP1 associated protein 1 [Source:HGNC Symbol;Acc:HGNC:18706]
ENSG00000068438_at	FTSJ1	ENSG00000068438	FtsJ RNA methyltransferase homolog 1 (E. coli) [Source:HGNC Symbol;Acc:HGNC:13254]
ENSG00000068489_at	PRR11	ENSG00000068489	proline rich 11 [Source:HGNC Symbol;Acc:HGNC:25619]
ENSG00000068615_at	REEP1	ENSG00000068615	receptor accessory protein 1 [Source:HGNC Symbol;Acc:HGNC:25786]
ENSG00000068650_at	ATP11A	ENSG00000068650	ATPase, class VI, type 11A [Source:HGNC Symbol;Acc:HGNC:13552]
ENSG00000068654_at	POLR1A	ENSG00000068654	polymerase (RNA) I polypeptide A, 194kDa [Source:HGNC Symbol;Acc:HGNC:17264]
ENSG00000068697_at	LAPTM4A	ENSG00000068697	lysosomal protein transmembrane 4 alpha [Source:HGNC Symbol;Acc:HGNC:6924]
ENSG00000068724_at	TTC7A	ENSG00000068724	tetratricopeptide repeat domain 7A [Source:HGNC Symbol;Acc:HGNC:19750]
ENSG00000068745_at	IP6K2	ENSG00000068745	inositol hexakisphosphate kinase 2 [Source:HGNC Symbol;Acc:HGNC:17313]
ENSG00000068784_at	SRBD1	ENSG00000068784	S1 RNA binding domain 1 [Source:HGNC Symbol;Acc:HGNC:25521]
ENSG00000068796_at	KIF2A	ENSG00000068796	kinesin heavy chain member 2A [Source:HGNC Symbol;Acc:HGNC:6318]
ENSG00000068831_at	RASGRP2	ENSG00000068831	RAS guanyl releasing protein 2 (calcium and DAG-regulated) [Source:HGNC Symbol;Acc:HGNC:9879]
ENSG00000068878_at	PSME4	ENSG00000068878	proteasome (prosome, macropain) activator subunit 4 [Source:HGNC Symbol;Acc:HGNC:20635]
ENSG00000068903_at	SIRT2	ENSG00000068903	sirtuin 2 [Source:HGNC Symbol;Acc:HGNC:10886]
ENSG00000068912_at	ERLEC1	ENSG00000068912	endoplasmic reticulum lectin 1 [Source:HGNC Symbol;Acc:HGNC:25222]
ENSG00000068971_at	PPP2R5B	ENSG00000068971	protein phosphatase 2, regulatory subunit B', beta [Source:HGNC Symbol;Acc:HGNC:9310]
ENSG00000068976_at	PYGM	ENSG00000068976	phosphorylase, glycogen, muscle [Source:HGNC Symbol;Acc:HGNC:9726]
ENSG00000068985_at	PAGE1	ENSG00000068985	P antigen family, member 1 (prostate associated) [Source:HGNC Symbol;Acc:HGNC:4107]
ENSG00000069011_at	PITX1	ENSG00000069011	paired-like homeodomain 1 [Source:HGNC Symbol;Acc:HGNC:9004]
ENSG00000069018_at	TRPC7	ENSG00000069018	transient receptor potential cation channel, subfamily C, member 7 [Source:HGNC Symbol;Acc:HGNC:20754]
ENSG00000069020_at	MAST4	ENSG00000069020	microtubule associated serine/threonine kinase family member 4 [Source:HGNC Symbol;Acc:HGNC:19037]
ENSG00000069122_at	GPR116	ENSG00000069122	G protein-coupled receptor 116 [Source:HGNC Symbol;Acc:HGNC:19030]
ENSG00000069188_at	SDK2	ENSG00000069188	sidekick cell adhesion molecule 2 [Source:HGNC Symbol;Acc:HGNC:19308]
ENSG00000069206_at	ADAM7	ENSG00000069206	ADAM metallopeptidase domain 7 [Source:HGNC Symbol;Acc:HGNC:214]
ENSG00000069248_at	NUP133	ENSG00000069248	nucleoporin 133kDa [Source:HGNC Symbol;Acc:HGNC:18016]
ENSG00000069275_at	NUCKS1	ENSG00000069275	nuclear casein kinase and cyclin-dependent kinase substrate 1 [Source:HGNC Symbol;Acc:HGNC:29923]
ENSG00000069329_at	VPS35	ENSG00000069329	vacuolar protein sorting 35 homolog (S. cerevisiae) [Source:HGNC Symbol;Acc:HGNC:13487]
ENSG00000069345_at	DNAJA2	ENSG00000069345	DnaJ (Hsp40) homolog, subfamily A, member 2 [Source:HGNC Symbol;Acc:HGNC:14884]
ENSG00000069399_at	BCL3	ENSG00000069399	B-cell CLL/lymphoma 3 [Source:HGNC Symbol;Acc:HGNC:998]
ENSG00000069424_at	KCNAB2	ENSG00000069424	potassium voltage-gated channel, shaker-related subfamily, beta member 2 [Source:HGNC Symbol;Acc:HGNC:6229]
ENSG00000069431_at	ABCC9	ENSG00000069431	ATP-binding cassette, sub-family C (CFTR/MRP), member 9 [Source:HGNC Symbol;Acc:HGNC:60]
ENSG00000069482_at	GAL	ENSG00000069482	galanin/GMAP prepropeptide [Source:HGNC Symbol;Acc:HGNC:4114]
ENSG00000069493_at	CLEC2D	ENSG00000069493	C-type lectin domain family 2, member D [Source:HGNC Symbol;Acc:HGNC:14351]
ENSG00000069509_at	FUNDC1	ENSG00000069509	FUN14 domain containing 1 [Source:HGNC Symbol;Acc:HGNC:28746]
ENSG00000069535_at	MAOB	ENSG00000069535	monoamine oxidase B [Source:HGNC Symbol;Acc:HGNC:6834]
ENSG00000069667_at	RORA	ENSG00000069667	RAR-related orphan receptor A [Source:HGNC Symbol;Acc:HGNC:10258]
ENSG00000069696_at	DRD4	ENSG00000069696	dopamine receptor D4 [Source:HGNC Symbol;Acc:HGNC:3025]
ENSG00000069702_at	TGFBR3	ENSG00000069702	transforming growth factor, beta receptor III [Source:HGNC Symbol;Acc:HGNC:11774]
ENSG00000069712_at	KIAA1107	ENSG00000069712	KIAA1107 [Source:HGNC Symbol;Acc:HGNC:29192]
ENSG00000069764_at	PLA2G10	ENSG00000069764	phospholipase A2, group X [Source:HGNC Symbol;Acc:HGNC:9029]
ENSG00000069812_at	HES2	ENSG00000069812	hes family bHLH transcription factor 2 [Source:HGNC Symbol;Acc:HGNC:16005]
ENSG00000069849_at	ATP1B3	ENSG00000069849	ATPase, Na+/K+ transporting, beta 3 polypeptide [Source:HGNC Symbol;Acc:HGNC:806]
ENSG00000069869_at	NEDD4	ENSG00000069869	neural precursor cell expressed, developmentally down-regulated 4, E3 ubiquitin protein ligase [Source:HGNC Symbol;Acc:HGNC:7727]
ENSG00000069943_at	PIGB	ENSG00000069943	phosphatidylinositol glycan anchor biosynthesis, class B [Source:HGNC Symbol;Acc:HGNC:8959]
ENSG00000069956_at	MAPK6	ENSG00000069956	mitogen-activated protein kinase 6 [Source:HGNC Symbol;Acc:HGNC:6879]
ENSG00000069966_at	GNB5	ENSG00000069966	guanine nucleotide binding protein (G protein), beta 5 [Source:HGNC Symbol;Acc:HGNC:4401]
ENSG00000069974_at	RAB27A	ENSG00000069974	RAB27A, member RAS oncogene family [Source:HGNC Symbol;Acc:HGNC:9766]
ENSG00000069998_at	CECR5	ENSG00000069998	cat eye syndrome chromosome region, candidate 5 [Source:HGNC Symbol;Acc:HGNC:1843]
ENSG00000070010_at	UFD1L	ENSG00000070010	ubiquitin fusion degradation 1 like (yeast) [Source:HGNC Symbol;Acc:HGNC:12520]
ENSG00000070018_at	LRP6	ENSG00000070018	low density lipoprotein receptor-related protein 6 [Source:HGNC Symbol;Acc:HGNC:6698]
ENSG00000070019_at	GUCY2C	ENSG00000070019	guanylate cyclase 2C (heat stable enterotoxin receptor) [Source:HGNC Symbol;Acc:HGNC:4688]
ENSG00000070031_at	SCT	ENSG00000070031	secretin [Source:HGNC Symbol;Acc:HGNC:10607]
ENSG00000070047_at	PHRF1	ENSG00000070047	PHD and ring finger domains 1 [Source:HGNC Symbol;Acc:HGNC:24351]
ENSG00000070061_at	IKBKAP	ENSG00000070061	inhibitor of kappa light polypeptide gene enhancer in B-cells, kinase complex-associated protein [Source:HGNC Symbol;Acc:HGNC:5959]
ENSG00000070081_at	NUCB2	ENSG00000070081	nucleobindin 2 [Source:HGNC Symbol;Acc:HGNC:8044]
ENSG00000070087_at	PFN2	ENSG00000070087	profilin 2 [Source:HGNC Symbol;Acc:HGNC:8882]
ENSG00000070159_at	PTPN3	ENSG00000070159	protein tyrosine phosphatase, non-receptor type 3 [Source:HGNC Symbol;Acc:HGNC:9655]
ENSG00000070182_at	SPTB	ENSG00000070182	spectrin, beta, erythrocytic [Source:HGNC Symbol;Acc:HGNC:11274]
ENSG00000070190_at	DAPP1	ENSG00000070190	dual adaptor of phosphotyrosine and 3-phosphoinositides [Source:HGNC Symbol;Acc:HGNC:16500]
ENSG00000070193_at	FGF10	ENSG00000070193	fibroblast growth factor 10 [Source:HGNC Symbol;Acc:HGNC:3666]
ENSG00000070214_at	SLC44A1	ENSG00000070214	solute carrier family 44 (choline transporter), member 1 [Source:HGNC Symbol;Acc:HGNC:18798]
ENSG00000070269_at	TMEM260	ENSG00000070269	transmembrane protein 260 [Source:HGNC Symbol;Acc:HGNC:20185]
ENSG00000070366_at	SMG6	ENSG00000070366	SMG6 nonsense mediated mRNA decay factor [Source:HGNC Symbol;Acc:HGNC:17809]
ENSG00000070367_at	EXOC5	ENSG00000070367	exocyst complex component 5 [Source:HGNC Symbol;Acc:HGNC:10696]
ENSG00000070371_at	CLTCL1	ENSG00000070371	clathrin, heavy chain-like 1 [Source:HGNC Symbol;Acc:HGNC:2093]
ENSG00000070388_at	FGF22	ENSG00000070388	fibroblast growth factor 22 [Source:HGNC Symbol;Acc:HGNC:3679]
ENSG00000070404_at	FSTL3	ENSG00000070404	follistatin-like 3 (secreted glycoprotein) [Source:HGNC Symbol;Acc:HGNC:3973]
ENSG00000070413_at	DGCR2	ENSG00000070413	DiGeorge syndrome critical region gene 2 [Source:HGNC Symbol;Acc:HGNC:2845]
ENSG00000070423_at	RNF126	ENSG00000070423	ring finger protein 126 [Source:HGNC Symbol;Acc:HGNC:21151]
ENSG00000070444_at	MNT	ENSG00000070444	MAX network transcriptional repressor [Source:HGNC Symbol;Acc:HGNC:7188]
ENSG00000070476_at	ZXDC	ENSG00000070476	ZXD family zinc finger C [Source:HGNC Symbol;Acc:HGNC:28160]
ENSG00000070495_at	JMJD6	ENSG00000070495	jumonji domain containing 6 [Source:HGNC Symbol;Acc:HGNC:19355]
ENSG00000070501_at	POLB	ENSG00000070501	polymerase (DNA directed), beta [Source:HGNC Symbol;Acc:HGNC:9174]
ENSG00000070526_at	ST6GALNAC1	ENSG00000070526	ST6 (alpha-N-acetyl-neuraminyl-2,3-beta-galactosyl-1,3)-N-acetylgalactosaminide alpha-2,6-sialyltransferase 1 [Source:HGNC Symbol;Acc:HGNC:23614]
ENSG00000070540_at	WIPI1	ENSG00000070540	WD repeat domain, phosphoinositide interacting 1 [Source:HGNC Symbol;Acc:HGNC:25471]
ENSG00000070601_at	FRMPD1	ENSG00000070601	FERM and PDZ domain containing 1 [Source:HGNC Symbol;Acc:HGNC:29159]
ENSG00000070610_at	GBA2	ENSG00000070610	glucosidase, beta (bile acid) 2 [Source:HGNC Symbol;Acc:HGNC:18986]
ENSG00000070614_at	NDST1	ENSG00000070614	N-deacetylase/N-sulfotransferase (heparan glucosaminyl) 1 [Source:HGNC Symbol;Acc:HGNC:7680]
ENSG00000070669_at	ASNS	ENSG00000070669	asparagine synthetase (glutamine-hydrolyzing) [Source:HGNC Symbol;Acc:HGNC:753]
ENSG00000070718_at	AP3M2	ENSG00000070718	adaptor-related protein complex 3, mu 2 subunit [Source:HGNC Symbol;Acc:HGNC:570]
ENSG00000070729_at	CNGB1	ENSG00000070729	cyclic nucleotide gated channel beta 1 [Source:HGNC Symbol;Acc:HGNC:2151]
ENSG00000070731_at	ST6GALNAC2	ENSG00000070731	ST6 (alpha-N-acetyl-neuraminyl-2,3-beta-galactosyl-1,3)-N-acetylgalactosaminide alpha-2,6-sialyltransferase 2 [Source:HGNC Symbol;Acc:HGNC:10867]
ENSG00000070748_at	CHAT	ENSG00000070748	choline O-acetyltransferase [Source:HGNC Symbol;Acc:HGNC:1912]
ENSG00000070756_at	PABPC1	ENSG00000070756	poly(A) binding protein, cytoplasmic 1 [Source:HGNC Symbol;Acc:HGNC:8554]
ENSG00000070759_at	TESK2	ENSG00000070759	testis-specific kinase 2 [Source:HGNC Symbol;Acc:HGNC:11732]
ENSG00000070761_at	CFAP20	ENSG00000070761	cilia and flagella associated protein 20 [Source:HGNC Symbol;Acc:HGNC:29523]
ENSG00000070770_at	CSNK2A2	ENSG00000070770	casein kinase 2, alpha prime polypeptide [Source:HGNC Symbol;Acc:HGNC:2459]
ENSG00000070778_at	PTPN21	ENSG00000070778	protein tyrosine phosphatase, non-receptor type 21 [Source:HGNC Symbol;Acc:HGNC:9651]
ENSG00000070785_at	EIF2B3	ENSG00000070785	eukaryotic translation initiation factor 2B, subunit 3 gamma, 58kDa [Source:HGNC Symbol;Acc:HGNC:3259]
ENSG00000070808_at	CAMK2A	ENSG00000070808	calcium/calmodulin-dependent protein kinase II alpha [Source:HGNC Symbol;Acc:HGNC:1460]
ENSG00000070814_at	TCOF1	ENSG00000070814	Treacher Collins-Franceschetti syndrome 1 [Source:HGNC Symbol;Acc:HGNC:11654]
ENSG00000070831_at	CDC42	ENSG00000070831	cell division cycle 42 [Source:HGNC Symbol;Acc:HGNC:1736]
ENSG00000070882_at	OSBPL3	ENSG00000070882	oxysterol binding protein-like 3 [Source:HGNC Symbol;Acc:HGNC:16370]
ENSG00000070886_at	EPHA8	ENSG00000070886	EPH receptor A8 [Source:HGNC Symbol;Acc:HGNC:3391]
ENSG00000070915_at	SLC12A3	ENSG00000070915	solute carrier family 12 (sodium/chloride transporter), member 3 [Source:HGNC Symbol;Acc:HGNC:10912]
ENSG00000070950_at	RAD18	ENSG00000070950	RAD18 E3 ubiquitin protein ligase [Source:HGNC Symbol;Acc:HGNC:18278]
ENSG00000070961_at	ATP2B1	ENSG00000070961	ATPase, Ca++ transporting, plasma membrane 1 [Source:HGNC Symbol;Acc:HGNC:814]
ENSG00000070985_at	TRPM5	ENSG00000070985	transient receptor potential cation channel, subfamily M, member 5 [Source:HGNC Symbol;Acc:HGNC:14323]
ENSG00000071051_at	NCK2	ENSG00000071051	NCK adaptor protein 2 [Source:HGNC Symbol;Acc:HGNC:7665]
ENSG00000071054_at	MAP4K4	ENSG00000071054	mitogen-activated protein kinase kinase kinase kinase 4 [Source:HGNC Symbol;Acc:HGNC:6866]
ENSG00000071073_at	MGAT4A	ENSG00000071073	mannosyl (alpha-1,3-)-glycoprotein beta-1,4-N-acetylglucosaminyltransferase, isozyme A [Source:HGNC Symbol;Acc:HGNC:7047]
ENSG00000071082_at	RPL31	ENSG00000071082	ribosomal protein L31 [Source:HGNC Symbol;Acc:HGNC:10334]
ENSG00000071127_at	WDR1	ENSG00000071127	WD repeat domain 1 [Source:HGNC Symbol;Acc:HGNC:12754]
ENSG00000071189_at	SNX13	ENSG00000071189	sorting nexin 13 [Source:HGNC Symbol;Acc:HGNC:21335]
ENSG00000071203_at	MS4A12	ENSG00000071203	membrane-spanning 4-domains, subfamily A, member 12 [Source:HGNC Symbol;Acc:HGNC:13370]
ENSG00000071205_at	ARHGAP10	ENSG00000071205	Rho GTPase activating protein 10 [Source:HGNC Symbol;Acc:HGNC:26099]
ENSG00000071242_at	RPS6KA2	ENSG00000071242	ribosomal protein S6 kinase, 90kDa, polypeptide 2 [Source:HGNC Symbol;Acc:HGNC:10431]
ENSG00000071243_at	ING3	ENSG00000071243	inhibitor of growth family, member 3 [Source:HGNC Symbol;Acc:HGNC:14587]
ENSG00000071246_at	VASH1	ENSG00000071246	vasohibin 1 [Source:HGNC Symbol;Acc:HGNC:19964]
ENSG00000071282_at	LMCD1	ENSG00000071282	LIM and cysteine-rich domains 1 [Source:HGNC Symbol;Acc:HGNC:6633]
ENSG00000071462_at	WBSCR22	ENSG00000071462	Williams Beuren syndrome chromosome region 22 [Source:HGNC Symbol;Acc:HGNC:16405]
ENSG00000071537_at	SEL1L	ENSG00000071537	sel-1 suppressor of lin-12-like (C. elegans) [Source:HGNC Symbol;Acc:HGNC:10717]
ENSG00000071539_at	TRIP13	ENSG00000071539	thyroid hormone receptor interactor 13 [Source:HGNC Symbol;Acc:HGNC:12307]
ENSG00000071553_at	ATP6AP1	ENSG00000071553	ATPase, H+ transporting, lysosomal accessory protein 1 [Source:HGNC Symbol;Acc:HGNC:868]
ENSG00000071564_at	TCF3	ENSG00000071564	transcription factor 3 [Source:HGNC Symbol;Acc:HGNC:11633]
ENSG00000071575_at	TRIB2	ENSG00000071575	tribbles pseudokinase 2 [Source:HGNC Symbol;Acc:HGNC:30809]
ENSG00000071626_at	DAZAP1	ENSG00000071626	DAZ associated protein 1 [Source:HGNC Symbol;Acc:HGNC:2683]
ENSG00000071655_at	MBD3	ENSG00000071655	methyl-CpG binding domain protein 3 [Source:HGNC Symbol;Acc:HGNC:6918]
ENSG00000071677_at	PRLH	ENSG00000071677	prolactin releasing hormone [Source:HGNC Symbol;Acc:HGNC:17945]
ENSG00000071794_at	HLTF	ENSG00000071794	helicase-like transcription factor [Source:HGNC Symbol;Acc:HGNC:11099]
ENSG00000071859_at	FAM50A	ENSG00000071859	family with sequence similarity 50, member A [Source:HGNC Symbol;Acc:HGNC:18786]
ENSG00000071889_at	FAM3A	ENSG00000071889	family with sequence similarity 3, member A [Source:HGNC Symbol;Acc:HGNC:13749]
ENSG00000071894_at	CPSF1	ENSG00000071894	cleavage and polyadenylation specific factor 1, 160kDa [Source:HGNC Symbol;Acc:HGNC:2324]
ENSG00000071909_at	MYO3B	ENSG00000071909	myosin IIIB [Source:HGNC Symbol;Acc:HGNC:15576]
ENSG00000071967_at	CYBRD1	ENSG00000071967	cytochrome b reductase 1 [Source:HGNC Symbol;Acc:HGNC:20797]
ENSG00000071991_at	CDH19	ENSG00000071991	cadherin 19, type 2 [Source:HGNC Symbol;Acc:HGNC:1758]
ENSG00000071994_at	PDCD2	ENSG00000071994	programmed cell death 2 [Source:HGNC Symbol;Acc:HGNC:8762]
ENSG00000072041_at	SLC6A15	ENSG00000072041	solute carrier family 6 (neutral amino acid transporter), member 15 [Source:HGNC Symbol;Acc:HGNC:13621]
ENSG00000072042_at	RDH11	ENSG00000072042	retinol dehydrogenase 11 (all-trans/9-cis/11-cis) [Source:HGNC Symbol;Acc:HGNC:17964]
ENSG00000072062_at	PRKACA	ENSG00000072062	protein kinase, cAMP-dependent, catalytic, alpha [Source:HGNC Symbol;Acc:HGNC:9380]
ENSG00000072071_at	LPHN1	ENSG00000072071	latrophilin 1 [Source:HGNC Symbol;Acc:HGNC:20973]
ENSG00000072080_at	SPP2	ENSG00000072080	secreted phosphoprotein 2, 24kDa [Source:HGNC Symbol;Acc:HGNC:11256]
ENSG00000072110_at	ACTN1	ENSG00000072110	actinin, alpha 1 [Source:HGNC Symbol;Acc:HGNC:163]
ENSG00000072121_at	ZFYVE26	ENSG00000072121	zinc finger, FYVE domain containing 26 [Source:HGNC Symbol;Acc:HGNC:20761]
ENSG00000072133_at	RPS6KA6	ENSG00000072133	ribosomal protein S6 kinase, 90kDa, polypeptide 6 [Source:HGNC Symbol;Acc:HGNC:10435]
ENSG00000072134_at	EPN2	ENSG00000072134	epsin 2 [Source:HGNC Symbol;Acc:HGNC:18639]
ENSG00000072135_at	PTPN18	ENSG00000072135	protein tyrosine phosphatase, non-receptor type 18 (brain-derived) [Source:HGNC Symbol;Acc:HGNC:9649]
ENSG00000072163_at	LIMS2	ENSG00000072163	LIM and senescent cell antigen-like domains 2 [Source:HGNC Symbol;Acc:HGNC:16084]
ENSG00000072182_at	ASIC4	ENSG00000072182	acid-sensing (proton-gated) ion channel family member 4 [Source:HGNC Symbol;Acc:HGNC:21263]
ENSG00000072195_at	SPEG	ENSG00000072195	SPEG complex locus [Source:HGNC Symbol;Acc:HGNC:16901]
ENSG00000072201_at	LNX1	ENSG00000072201	ligand of numb-protein X 1, E3 ubiquitin protein ligase [Source:HGNC Symbol;Acc:HGNC:6657]
ENSG00000072210_at	ALDH3A2	ENSG00000072210	aldehyde dehydrogenase 3 family, member A2 [Source:HGNC Symbol;Acc:HGNC:403]
ENSG00000072274_at	TFRC	ENSG00000072274	transferrin receptor [Source:HGNC Symbol;Acc:HGNC:11763]
ENSG00000072310_at	SREBF1	ENSG00000072310	sterol regulatory element binding transcription factor 1 [Source:HGNC Symbol;Acc:HGNC:11289]
ENSG00000072315_at	TRPC5	ENSG00000072315	transient receptor potential cation channel, subfamily C, member 5 [Source:HGNC Symbol;Acc:HGNC:12337]
ENSG00000072364_at	AFF4	ENSG00000072364	AF4/FMR2 family, member 4 [Source:HGNC Symbol;Acc:HGNC:17869]
ENSG00000072401_at	UBE2D1	ENSG00000072401	ubiquitin-conjugating enzyme E2D 1 [Source:HGNC Symbol;Acc:HGNC:12474]
ENSG00000072415_at	MPP5	ENSG00000072415	membrane protein, palmitoylated 5 (MAGUK p55 subfamily member 5) [Source:HGNC Symbol;Acc:HGNC:18669]
ENSG00000072422_at	RHOBTB1	ENSG00000072422	Rho-related BTB domain containing 1 [Source:HGNC Symbol;Acc:HGNC:18738]
ENSG00000072501_at	SMC1A	ENSG00000072501	structural maintenance of chromosomes 1A [Source:HGNC Symbol;Acc:HGNC:11111]
ENSG00000072506_at	HSD17B10	ENSG00000072506	hydroxysteroid (17-beta) dehydrogenase 10 [Source:HGNC Symbol;Acc:HGNC:4800]
ENSG00000072518_at	MARK2	ENSG00000072518	MAP/microtubule affinity-regulating kinase 2 [Source:HGNC Symbol;Acc:HGNC:3332]
ENSG00000072571_at	HMMR	ENSG00000072571	hyaluronan-mediated motility receptor (RHAMM) [Source:HGNC Symbol;Acc:HGNC:5012]
ENSG00000072609_at	CHFR	ENSG00000072609	checkpoint with forkhead and ring finger domains, E3 ubiquitin protein ligase [Source:HGNC Symbol;Acc:HGNC:20455]
ENSG00000072657_at	TRHDE	ENSG00000072657	thyrotropin-releasing hormone degrading enzyme [Source:HGNC Symbol;Acc:HGNC:30748]
ENSG00000072682_at	P4HA2	ENSG00000072682	prolyl 4-hydroxylase, alpha polypeptide II [Source:HGNC Symbol;Acc:HGNC:8547]
ENSG00000072694_at	FCGR2B	ENSG00000072694	Fc fragment of IgG, low affinity IIb, receptor (CD32) [Source:HGNC Symbol;Acc:HGNC:3618]
ENSG00000072736_at	NFATC3	ENSG00000072736	nuclear factor of activated T-cells, cytoplasmic, calcineurin-dependent 3 [Source:HGNC Symbol;Acc:HGNC:7777]
ENSG00000072756_at	TRNT1	ENSG00000072756	tRNA nucleotidyl transferase, CCA-adding, 1 [Source:HGNC Symbol;Acc:HGNC:17341]
ENSG00000072778_at	ACADVL	ENSG00000072778	acyl-CoA dehydrogenase, very long chain [Source:HGNC Symbol;Acc:HGNC:92]
ENSG00000072786_at	STK10	ENSG00000072786	serine/threonine kinase 10 [Source:HGNC Symbol;Acc:HGNC:11388]
ENSG00000072803_at	FBXW11	ENSG00000072803	F-box and WD repeat domain containing 11 [Source:HGNC Symbol;Acc:HGNC:13607]
ENSG00000072818_at	ACAP1	ENSG00000072818	ArfGAP with coiled-coil, ankyrin repeat and PH domains 1 [Source:HGNC Symbol;Acc:HGNC:16467]
ENSG00000072832_at	CRMP1	ENSG00000072832	collapsin response mediator protein 1 [Source:HGNC Symbol;Acc:HGNC:2365]
ENSG00000072840_at	EVC	ENSG00000072840	Ellis van Creveld syndrome [Source:HGNC Symbol;Acc:HGNC:3497]
ENSG00000072849_at	DERL2	ENSG00000072849	derlin 2 [Source:HGNC Symbol;Acc:HGNC:17943]
ENSG00000072858_at	SIDT1	ENSG00000072858	SID1 transmembrane family, member 1 [Source:HGNC Symbol;Acc:HGNC:25967]
ENSG00000072864_at	NDE1	ENSG00000072864	nudE neurodevelopment protein 1 [Source:HGNC Symbol;Acc:HGNC:17619]
ENSG00000072952_at	MRVI1	ENSG00000072952	murine retrovirus integration site 1 homolog [Source:HGNC Symbol;Acc:HGNC:7237]
ENSG00000072954_at	TMEM38A	ENSG00000072954	transmembrane protein 38A [Source:HGNC Symbol;Acc:HGNC:28462]
ENSG00000072958_at	AP1M1	ENSG00000072958	adaptor-related protein complex 1, mu 1 subunit [Source:HGNC Symbol;Acc:HGNC:13667]
ENSG00000073008_at	PVR	ENSG00000073008	poliovirus receptor [Source:HGNC Symbol;Acc:HGNC:9705]
ENSG00000073050_at	XRCC1	ENSG00000073050	X-ray repair complementing defective repair in Chinese hamster cells 1 [Source:HGNC Symbol;Acc:HGNC:12828]
ENSG00000073060_at	SCARB1	ENSG00000073060	scavenger receptor class B, member 1 [Source:HGNC Symbol;Acc:HGNC:1664]
ENSG00000073067_at	CYP2W1	ENSG00000073067	cytochrome P450, family 2, subfamily W, polypeptide 1 [Source:HGNC Symbol;Acc:HGNC:20243]
ENSG00000073111_at	MCM2	ENSG00000073111	minichromosome maintenance complex component 2 [Source:HGNC Symbol;Acc:HGNC:6944]
ENSG00000073146_at	MOV10L1	ENSG00000073146	Mov10 RISC complex RNA helicase like 1 [Source:HGNC Symbol;Acc:HGNC:7201]
ENSG00000073150_at	PANX2	ENSG00000073150	pannexin 2 [Source:HGNC Symbol;Acc:HGNC:8600]
ENSG00000073169_at		ENSG00000073169	selenoprotein O [Source:EntrezGene;Acc:83642]
ENSG00000073282_at	TP63	ENSG00000073282	tumor protein p63 [Source:HGNC Symbol;Acc:HGNC:15979]
ENSG00000073331_at	ALPK1	ENSG00000073331	alpha-kinase 1 [Source:HGNC Symbol;Acc:HGNC:20917]
ENSG00000073350_at	LLGL2	ENSG00000073350	lethal giant larvae homolog 2 (Drosophila) [Source:HGNC Symbol;Acc:HGNC:6629]
ENSG00000073417_at	PDE8A	ENSG00000073417	phosphodiesterase 8A [Source:HGNC Symbol;Acc:HGNC:8793]
ENSG00000073464_at	CLCN4	ENSG00000073464	chloride channel, voltage-sensitive 4 [Source:HGNC Symbol;Acc:HGNC:2022]
ENSG00000073536_at	NLE1	ENSG00000073536	notchless homolog 1 (Drosophila) [Source:HGNC Symbol;Acc:HGNC:19889]
ENSG00000073578_at	SDHA	ENSG00000073578	succinate dehydrogenase complex, subunit A, flavoprotein (Fp) [Source:HGNC Symbol;Acc:HGNC:10680]
ENSG00000073584_at	SMARCE1	ENSG00000073584	SWI/SNF related, matrix associated, actin dependent regulator of chromatin, subfamily e, member 1 [Source:HGNC Symbol;Acc:HGNC:11109]
ENSG00000073598_at	FNDC8	ENSG00000073598	fibronectin type III domain containing 8 [Source:HGNC Symbol;Acc:HGNC:25286]
ENSG00000073605_at	GSDMB	ENSG00000073605	gasdermin B [Source:HGNC Symbol;Acc:HGNC:23690]
ENSG00000073614_at	KDM5A	ENSG00000073614	lysine (K)-specific demethylase 5A [Source:HGNC Symbol;Acc:HGNC:9886]
ENSG00000073670_at	ADAM11	ENSG00000073670	ADAM metallopeptidase domain 11 [Source:HGNC Symbol;Acc:HGNC:189]
ENSG00000073711_at	PPP2R3A	ENSG00000073711	protein phosphatase 2, regulatory subunit B'', alpha [Source:HGNC Symbol;Acc:HGNC:9307]
ENSG00000073712_at	FERMT2	ENSG00000073712	fermitin family member 2 [Source:HGNC Symbol;Acc:HGNC:15767]
ENSG00000073734_at	ABCB11	ENSG00000073734	ATP-binding cassette, sub-family B (MDR/TAP), member 11 [Source:HGNC Symbol;Acc:HGNC:42]
ENSG00000073737_at	DHRS9	ENSG00000073737	dehydrogenase/reductase (SDR family) member 9 [Source:HGNC Symbol;Acc:HGNC:16888]
ENSG00000073754_at	CD5L	ENSG00000073754	CD5 molecule-like [Source:HGNC Symbol;Acc:HGNC:1690]
ENSG00000073756_at	PTGS2	ENSG00000073756	prostaglandin-endoperoxide synthase 2 (prostaglandin G/H synthase and cyclooxygenase) [Source:HGNC Symbol;Acc:HGNC:9605]
ENSG00000073792_at	IGF2BP2	ENSG00000073792	insulin-like growth factor 2 mRNA binding protein 2 [Source:HGNC Symbol;Acc:HGNC:28867]
ENSG00000073803_at	MAP3K13	ENSG00000073803	mitogen-activated protein kinase kinase kinase 13 [Source:HGNC Symbol;Acc:HGNC:6852]
ENSG00000073849_at	ST6GAL1	ENSG00000073849	ST6 beta-galactosamide alpha-2,6-sialyltranferase 1 [Source:HGNC Symbol;Acc:HGNC:10860]
ENSG00000073861_at	TBX21	ENSG00000073861	T-box 21 [Source:HGNC Symbol;Acc:HGNC:11599]
ENSG00000073910_at	FRY	ENSG00000073910	furry homolog (Drosophila) [Source:HGNC Symbol;Acc:HGNC:20367]
ENSG00000073921_at	PICALM	ENSG00000073921	phosphatidylinositol binding clathrin assembly protein [Source:HGNC Symbol;Acc:HGNC:15514]
ENSG00000073969_at	NSF	ENSG00000073969	N-ethylmaleimide-sensitive factor [Source:HGNC Symbol;Acc:HGNC:8016]
ENSG00000074047_at	GLI2	ENSG00000074047	GLI family zinc finger 2 [Source:HGNC Symbol;Acc:HGNC:4318]
ENSG00000074054_at	CLASP1	ENSG00000074054	cytoplasmic linker associated protein 1 [Source:HGNC Symbol;Acc:HGNC:17088]
ENSG00000074071_at	MRPS34	ENSG00000074071	mitochondrial ribosomal protein S34 [Source:HGNC Symbol;Acc:HGNC:16618]
ENSG00000074181_at	NOTCH3	ENSG00000074181	notch 3 [Source:HGNC Symbol;Acc:HGNC:7883]
ENSG00000074201_at	CLNS1A	ENSG00000074201	chloride channel, nucleotide-sensitive, 1A [Source:HGNC Symbol;Acc:HGNC:2080]
ENSG00000074211_at	PPP2R2C	ENSG00000074211	protein phosphatase 2, regulatory subunit B, gamma [Source:HGNC Symbol;Acc:HGNC:9306]
ENSG00000074219_at	TEAD2	ENSG00000074219	TEA domain family member 2 [Source:HGNC Symbol;Acc:HGNC:11715]
ENSG00000074266_at	EED	ENSG00000074266	embryonic ectoderm development [Source:HGNC Symbol;Acc:HGNC:3188]
ENSG00000074276_at	CDHR2	ENSG00000074276	cadherin-related family member 2 [Source:HGNC Symbol;Acc:HGNC:18231]
ENSG00000074317_at	SNCB	ENSG00000074317	synuclein, beta [Source:HGNC Symbol;Acc:HGNC:11140]
ENSG00000074319_at	TSG101	ENSG00000074319	tumor susceptibility 101 [Source:HGNC Symbol;Acc:HGNC:15971]
ENSG00000074356_at	C17orf85	ENSG00000074356	chromosome 17 open reading frame 85 [Source:HGNC Symbol;Acc:HGNC:24612]
ENSG00000074370_at	ATP2A3	ENSG00000074370	ATPase, Ca++ transporting, ubiquitous [Source:HGNC Symbol;Acc:HGNC:813]
ENSG00000074410_at	CA12	ENSG00000074410	carbonic anhydrase XII [Source:HGNC Symbol;Acc:HGNC:1371]
ENSG00000074416_at	MGLL	ENSG00000074416	monoglyceride lipase [Source:HGNC Symbol;Acc:HGNC:17038]
ENSG00000074527_at	NTN4	ENSG00000074527	netrin 4 [Source:HGNC Symbol;Acc:HGNC:13658]
ENSG00000074582_at	BCS1L	ENSG00000074582	BC1 (ubiquinol-cytochrome c reductase) synthesis-like [Source:HGNC Symbol;Acc:HGNC:1020]
ENSG00000074590_at	NUAK1	ENSG00000074590	NUAK family, SNF1-like kinase, 1 [Source:HGNC Symbol;Acc:HGNC:14311]
ENSG00000074603_at	DPP8	ENSG00000074603	dipeptidyl-peptidase 8 [Source:HGNC Symbol;Acc:HGNC:16490]
ENSG00000074621_at	SLC24A1	ENSG00000074621	solute carrier family 24 (sodium/potassium/calcium exchanger), member 1 [Source:HGNC Symbol;Acc:HGNC:10975]
ENSG00000074657_at	ZNF532	ENSG00000074657	zinc finger protein 532 [Source:HGNC Symbol;Acc:HGNC:30940]
ENSG00000074660_at	SCARF1	ENSG00000074660	scavenger receptor class F, member 1 [Source:HGNC Symbol;Acc:HGNC:16820]
ENSG00000074695_at	LMAN1	ENSG00000074695	lectin, mannose-binding, 1 [Source:HGNC Symbol;Acc:HGNC:6631]
ENSG00000074696_at	PTPLAD1	ENSG00000074696	protein tyrosine phosphatase-like A domain containing 1 [Source:HGNC Symbol;Acc:HGNC:24175]
ENSG00000074706_at	IPCEF1	ENSG00000074706	interaction protein for cytohesin exchange factors 1 [Source:HGNC Symbol;Acc:HGNC:21204]
ENSG00000074755_at	ZZEF1	ENSG00000074755	zinc finger, ZZ-type with EF-hand domain 1 [Source:HGNC Symbol;Acc:HGNC:29027]
ENSG00000074771_at	NOX3	ENSG00000074771	NADPH oxidase 3 [Source:HGNC Symbol;Acc:HGNC:7890]
ENSG00000074800_at	ENO1	ENSG00000074800	enolase 1, (alpha) [Source:HGNC Symbol;Acc:HGNC:3350]
ENSG00000074803_at	SLC12A1	ENSG00000074803	solute carrier family 12 (sodium/potassium/chloride transporter), member 1 [Source:HGNC Symbol;Acc:HGNC:10910]
ENSG00000074842_at	C19orf10	ENSG00000074842	chromosome 19 open reading frame 10 [Source:HGNC Symbol;Acc:HGNC:16948]
ENSG00000074855_at	ANO8	ENSG00000074855	anoctamin 8 [Source:HGNC Symbol;Acc:HGNC:29329]
ENSG00000074935_at	TUBE1	ENSG00000074935	tubulin, epsilon 1 [Source:HGNC Symbol;Acc:HGNC:20775]
ENSG00000074964_at	ARHGEF10L	ENSG00000074964	Rho guanine nucleotide exchange factor (GEF) 10-like [Source:HGNC Symbol;Acc:HGNC:25540]
ENSG00000074966_at	TXK	ENSG00000074966	TXK tyrosine kinase [Source:HGNC Symbol;Acc:HGNC:12434]
ENSG00000075035_at	WSCD2	ENSG00000075035	WSC domain containing 2 [Source:HGNC Symbol;Acc:HGNC:29117]
ENSG00000075043_at	KCNQ2	ENSG00000075043	potassium voltage-gated channel, KQT-like subfamily, member 2 [Source:HGNC Symbol;Acc:HGNC:6296]
ENSG00000075073_at	TACR2	ENSG00000075073	tachykinin receptor 2 [Source:HGNC Symbol;Acc:HGNC:11527]
ENSG00000075089_at	ACTR6	ENSG00000075089	ARP6 actin-related protein 6 homolog (yeast) [Source:HGNC Symbol;Acc:HGNC:24025]
ENSG00000075131_at	TIPIN	ENSG00000075131	TIMELESS interacting protein [Source:HGNC Symbol;Acc:HGNC:30750]
ENSG00000075142_at	SRI	ENSG00000075142	sorcin [Source:HGNC Symbol;Acc:HGNC:11292]
ENSG00000075151_at	EIF4G3	ENSG00000075151	eukaryotic translation initiation factor 4 gamma, 3 [Source:HGNC Symbol;Acc:HGNC:3298]
ENSG00000075188_at	NUP37	ENSG00000075188	nucleoporin 37kDa [Source:HGNC Symbol;Acc:HGNC:29929]
ENSG00000075213_at	SEMA3A	ENSG00000075213	sema domain, immunoglobulin domain (Ig), short basic domain, secreted, (semaphorin) 3A [Source:HGNC Symbol;Acc:HGNC:10723]
ENSG00000075218_at	GTSE1	ENSG00000075218	G-2 and S-phase expressed 1 [Source:HGNC Symbol;Acc:HGNC:13698]
ENSG00000075223_at	SEMA3C	ENSG00000075223	sema domain, immunoglobulin domain (Ig), short basic domain, secreted, (semaphorin) 3C [Source:HGNC Symbol;Acc:HGNC:10725]
ENSG00000075234_at	TTC38	ENSG00000075234	tetratricopeptide repeat domain 38 [Source:HGNC Symbol;Acc:HGNC:26082]
ENSG00000075239_at	ACAT1	ENSG00000075239	acetyl-CoA acetyltransferase 1 [Source:HGNC Symbol;Acc:HGNC:93]
ENSG00000075240_at	GRAMD4	ENSG00000075240	GRAM domain containing 4 [Source:HGNC Symbol;Acc:HGNC:29113]
ENSG00000075275_at	CELSR1	ENSG00000075275	cadherin, EGF LAG seven-pass G-type receptor 1 [Source:HGNC Symbol;Acc:HGNC:1850]
ENSG00000075290_at	WNT8B	ENSG00000075290	wingless-type MMTV integration site family, member 8B [Source:HGNC Symbol;Acc:HGNC:12789]
ENSG00000075292_at	ZNF638	ENSG00000075292	zinc finger protein 638 [Source:HGNC Symbol;Acc:HGNC:17894]
ENSG00000075303_at	SLC25A40	ENSG00000075303	solute carrier family 25, member 40 [Source:HGNC Symbol;Acc:HGNC:29680]
ENSG00000075336_at	TIMM21	ENSG00000075336	translocase of inner mitochondrial membrane 21 homolog (yeast) [Source:HGNC Symbol;Acc:HGNC:25010]
ENSG00000075340_at	ADD2	ENSG00000075340	adducin 2 (beta) [Source:HGNC Symbol;Acc:HGNC:244]
ENSG00000075388_at	FGF4	ENSG00000075388	fibroblast growth factor 4 [Source:HGNC Symbol;Acc:HGNC:3682]
ENSG00000075391_at	RASAL2	ENSG00000075391	RAS protein activator like 2 [Source:HGNC Symbol;Acc:HGNC:9874]
ENSG00000075399_at	VPS9D1	ENSG00000075399	VPS9 domain containing 1 [Source:HGNC Symbol;Acc:HGNC:13526]
ENSG00000075407_at	ZNF37A	ENSG00000075407	zinc finger protein 37A [Source:HGNC Symbol;Acc:HGNC:13102]
ENSG00000075413_at	MARK3	ENSG00000075413	MAP/microtubule affinity-regulating kinase 3 [Source:HGNC Symbol;Acc:HGNC:6897]
ENSG00000075415_at	SLC25A3	ENSG00000075415	solute carrier family 25 (mitochondrial carrier; phosphate carrier), member 3 [Source:HGNC Symbol;Acc:HGNC:10989]
ENSG00000075420_at	FNDC3B	ENSG00000075420	fibronectin type III domain containing 3B [Source:HGNC Symbol;Acc:HGNC:24670]
ENSG00000075426_at	FOSL2	ENSG00000075426	FOS-like antigen 2 [Source:HGNC Symbol;Acc:HGNC:3798]
ENSG00000075429_at	CACNG5	ENSG00000075429	calcium channel, voltage-dependent, gamma subunit 5 [Source:HGNC Symbol;Acc:HGNC:1409]
ENSG00000075461_at	CACNG4	ENSG00000075461	calcium channel, voltage-dependent, gamma subunit 4 [Source:HGNC Symbol;Acc:HGNC:1408]
ENSG00000075539_at	FRYL	ENSG00000075539	FRY-like [Source:HGNC Symbol;Acc:HGNC:29127]
ENSG00000075568_at	TMEM131	ENSG00000075568	transmembrane protein 131 [Source:HGNC Symbol;Acc:HGNC:30366]
ENSG00000075618_at	FSCN1	ENSG00000075618	fascin actin-bundling protein 1 [Source:HGNC Symbol;Acc:HGNC:11148]
ENSG00000075624_at	ACTB	ENSG00000075624	actin, beta [Source:HGNC Symbol;Acc:HGNC:132]
ENSG00000075643_at	MOCOS	ENSG00000075643	molybdenum cofactor sulfurase [Source:HGNC Symbol;Acc:HGNC:18234]
ENSG00000075651_at	PLD1	ENSG00000075651	phospholipase D1, phosphatidylcholine-specific [Source:HGNC Symbol;Acc:HGNC:9067]
ENSG00000075673_at	ATP12A	ENSG00000075673	ATPase, H+/K+ transporting, nongastric, alpha polypeptide [Source:HGNC Symbol;Acc:HGNC:13816]
ENSG00000075702_at	WDR62	ENSG00000075702	WD repeat domain 62 [Source:HGNC Symbol;Acc:HGNC:24502]
ENSG00000075711_at	DLG1	ENSG00000075711	discs, large homolog 1 (Drosophila) [Source:HGNC Symbol;Acc:HGNC:2900]
ENSG00000075785_at	RAB7A	ENSG00000075785	RAB7A, member RAS oncogene family [Source:HGNC Symbol;Acc:HGNC:9788]
ENSG00000075790_at	BCAP29	ENSG00000075790	B-cell receptor-associated protein 29 [Source:HGNC Symbol;Acc:HGNC:24131]
ENSG00000075826_at	SEC31B	ENSG00000075826	SEC31 homolog B (S. cerevisiae) [Source:HGNC Symbol;Acc:HGNC:23197]
ENSG00000075856_at	SART3	ENSG00000075856	squamous cell carcinoma antigen recognized by T cells 3 [Source:HGNC Symbol;Acc:HGNC:16860]
ENSG00000075884_at	ARHGAP15	ENSG00000075884	Rho GTPase activating protein 15 [Source:HGNC Symbol;Acc:HGNC:21030]
ENSG00000075886_at	TUBA3D	ENSG00000075886	tubulin, alpha 3d [Source:HGNC Symbol;Acc:HGNC:24071]
ENSG00000075891_at	PAX2	ENSG00000075891	paired box 2 [Source:HGNC Symbol;Acc:HGNC:8616]
ENSG00000075914_at	EXOSC7	ENSG00000075914	exosome component 7 [Source:HGNC Symbol;Acc:HGNC:28112]
ENSG00000075945_at	KIFAP3	ENSG00000075945	kinesin-associated protein 3 [Source:HGNC Symbol;Acc:HGNC:17060]
ENSG00000075975_at	MKRN2	ENSG00000075975	makorin ring finger protein 2 [Source:HGNC Symbol;Acc:HGNC:7113]
ENSG00000076003_at	MCM6	ENSG00000076003	minichromosome maintenance complex component 6 [Source:HGNC Symbol;Acc:HGNC:6949]
ENSG00000076043_at	REXO2	ENSG00000076043	RNA exonuclease 2 [Source:HGNC Symbol;Acc:HGNC:17851]
ENSG00000076067_at	RBMS2	ENSG00000076067	RNA binding motif, single stranded interacting protein 2 [Source:HGNC Symbol;Acc:HGNC:9909]
ENSG00000076108_at	BAZ2A	ENSG00000076108	bromodomain adjacent to zinc finger domain, 2A [Source:HGNC Symbol;Acc:HGNC:962]
ENSG00000076201_at	PTPN23	ENSG00000076201	protein tyrosine phosphatase, non-receptor type 23 [Source:HGNC Symbol;Acc:HGNC:14406]
ENSG00000076242_at	MLH1	ENSG00000076242	mutL homolog 1 [Source:HGNC Symbol;Acc:HGNC:7127]
ENSG00000076248_at	UNG	ENSG00000076248	uracil-DNA glycosylase [Source:HGNC Symbol;Acc:HGNC:12572]
ENSG00000076258_at	FMO4	ENSG00000076258	flavin containing monooxygenase 4 [Source:HGNC Symbol;Acc:HGNC:3772]
ENSG00000076321_at	KLHL20	ENSG00000076321	kelch-like family member 20 [Source:HGNC Symbol;Acc:HGNC:25056]
ENSG00000076344_at	RGS11	ENSG00000076344	regulator of G-protein signaling 11 [Source:HGNC Symbol;Acc:HGNC:9993]
ENSG00000076351_at	SLC46A1	ENSG00000076351	solute carrier family 46 (folate transporter), member 1 [Source:HGNC Symbol;Acc:HGNC:30521]
ENSG00000076356_at	PLXNA2	ENSG00000076356	plexin A2 [Source:HGNC Symbol;Acc:HGNC:9100]
ENSG00000076513_at	ANKRD13A	ENSG00000076513	ankyrin repeat domain 13A [Source:HGNC Symbol;Acc:HGNC:21268]
ENSG00000076555_at	ACACB	ENSG00000076555	acetyl-CoA carboxylase beta [Source:HGNC Symbol;Acc:HGNC:85]
ENSG00000076604_at	TRAF4	ENSG00000076604	TNF receptor-associated factor 4 [Source:HGNC Symbol;Acc:HGNC:12034]
ENSG00000076641_at	PAG1	ENSG00000076641	phosphoprotein membrane anchor with glycosphingolipid microdomains 1 [Source:HGNC Symbol;Acc:HGNC:30043]
ENSG00000076650_at	GPATCH1	ENSG00000076650	G patch domain containing 1 [Source:HGNC Symbol;Acc:HGNC:24658]
ENSG00000076662_at	ICAM3	ENSG00000076662	intercellular adhesion molecule 3 [Source:HGNC Symbol;Acc:HGNC:5346]
ENSG00000076685_at	NT5C2	ENSG00000076685	5'-nucleotidase, cytosolic II [Source:HGNC Symbol;Acc:HGNC:8022]
ENSG00000076706_at	MCAM	ENSG00000076706	melanoma cell adhesion molecule [Source:HGNC Symbol;Acc:HGNC:6934]
ENSG00000076716_at	GPC4	ENSG00000076716	glypican 4 [Source:HGNC Symbol;Acc:HGNC:4452]
ENSG00000076770_at	MBNL3	ENSG00000076770	muscleblind-like splicing regulator 3 [Source:HGNC Symbol;Acc:HGNC:20564]
ENSG00000076826_at	CAMSAP3	ENSG00000076826	calmodulin regulated spectrin-associated protein family, member 3 [Source:HGNC Symbol;Acc:HGNC:29307]
ENSG00000076864_at	RAP1GAP	ENSG00000076864	RAP1 GTPase activating protein [Source:HGNC Symbol;Acc:HGNC:9858]
ENSG00000076924_at	XAB2	ENSG00000076924	XPA binding protein 2 [Source:HGNC Symbol;Acc:HGNC:14089]
ENSG00000076928_at	ARHGEF1	ENSG00000076928	Rho guanine nucleotide exchange factor (GEF) 1 [Source:HGNC Symbol;Acc:HGNC:681]
ENSG00000076944_at	STXBP2	ENSG00000076944	syntaxin binding protein 2 [Source:HGNC Symbol;Acc:HGNC:11445]
ENSG00000076984_at	MAP2K7	ENSG00000076984	mitogen-activated protein kinase kinase 7 [Source:HGNC Symbol;Acc:HGNC:6847]
ENSG00000077009_at	NMRK2	ENSG00000077009	nicotinamide riboside kinase 2 [Source:HGNC Symbol;Acc:HGNC:17871]
ENSG00000077044_at	DGKD	ENSG00000077044	diacylglycerol kinase, delta 130kDa [Source:HGNC Symbol;Acc:HGNC:2851]
ENSG00000077063_at	CTTNBP2	ENSG00000077063	cortactin binding protein 2 [Source:HGNC Symbol;Acc:HGNC:15679]
ENSG00000077080_at	ACTL6B	ENSG00000077080	actin-like 6B [Source:HGNC Symbol;Acc:HGNC:160]
ENSG00000077092_at	RARB	ENSG00000077092	retinoic acid receptor, beta [Source:HGNC Symbol;Acc:HGNC:9865]
ENSG00000077097_at	TOP2B	ENSG00000077097	topoisomerase (DNA) II beta 180kDa [Source:HGNC Symbol;Acc:HGNC:11990]
ENSG00000077147_at	TM9SF3	ENSG00000077147	transmembrane 9 superfamily member 3 [Source:HGNC Symbol;Acc:HGNC:21529]
ENSG00000077150_at	NFKB2	ENSG00000077150	nuclear factor of kappa light polypeptide gene enhancer in B-cells 2 (p49/p100) [Source:HGNC Symbol;Acc:HGNC:7795]
ENSG00000077152_at	UBE2T	ENSG00000077152	ubiquitin-conjugating enzyme E2T (putative) [Source:HGNC Symbol;Acc:HGNC:25009]
ENSG00000077157_at	PPP1R12B	ENSG00000077157	protein phosphatase 1, regulatory subunit 12B [Source:HGNC Symbol;Acc:HGNC:7619]
ENSG00000077232_at	DNAJC10	ENSG00000077232	DnaJ (Hsp40) homolog, subfamily C, member 10 [Source:HGNC Symbol;Acc:HGNC:24637]
ENSG00000077235_at	GTF3C1	ENSG00000077235	general transcription factor IIIC, polypeptide 1, alpha 220kDa [Source:HGNC Symbol;Acc:HGNC:4664]
ENSG00000077238_at	IL4R	ENSG00000077238	interleukin 4 receptor [Source:HGNC Symbol;Acc:HGNC:6015]
ENSG00000077254_at	USP33	ENSG00000077254	ubiquitin specific peptidase 33 [Source:HGNC Symbol;Acc:HGNC:20059]
ENSG00000077264_at	PAK3	ENSG00000077264	p21 protein (Cdc42/Rac)-activated kinase 3 [Source:HGNC Symbol;Acc:HGNC:8592]
ENSG00000077274_at	CAPN6	ENSG00000077274	calpain 6 [Source:HGNC Symbol;Acc:HGNC:1483]
ENSG00000077279_at	DCX	ENSG00000077279	doublecortin [Source:HGNC Symbol;Acc:HGNC:2714]
ENSG00000077312_at	SNRPA	ENSG00000077312	small nuclear ribonucleoprotein polypeptide A [Source:HGNC Symbol;Acc:HGNC:11151]
ENSG00000077327_at	SPAG6	ENSG00000077327	sperm associated antigen 6 [Source:HGNC Symbol;Acc:HGNC:11215]
ENSG00000077348_at	EXOSC5	ENSG00000077348	exosome component 5 [Source:HGNC Symbol;Acc:HGNC:24662]
ENSG00000077380_at	DYNC1I2	ENSG00000077380	dynein, cytoplasmic 1, intermediate chain 2 [Source:HGNC Symbol;Acc:HGNC:2964]
ENSG00000077420_at	APBB1IP	ENSG00000077420	amyloid beta (A4) precursor protein-binding, family B, member 1 interacting protein [Source:HGNC Symbol;Acc:HGNC:17379]
ENSG00000077454_at	LRCH4	ENSG00000077454	leucine-rich repeats and calponin homology (CH) domain containing 4 [Source:HGNC Symbol;Acc:HGNC:6691]
ENSG00000077458_at	FAM76B	ENSG00000077458	family with sequence similarity 76, member B [Source:HGNC Symbol;Acc:HGNC:28492]
ENSG00000077463_at	SIRT6	ENSG00000077463	sirtuin 6 [Source:HGNC Symbol;Acc:HGNC:14934]
ENSG00000077498_at	TYR	ENSG00000077498	tyrosinase [Source:HGNC Symbol;Acc:HGNC:12442]
ENSG00000077514_at	POLD3	ENSG00000077514	polymerase (DNA-directed), delta 3, accessory subunit [Source:HGNC Symbol;Acc:HGNC:20932]
ENSG00000077522_at	ACTN2	ENSG00000077522	actinin, alpha 2 [Source:HGNC Symbol;Acc:HGNC:164]
ENSG00000077549_at	CAPZB	ENSG00000077549	capping protein (actin filament) muscle Z-line, beta [Source:HGNC Symbol;Acc:HGNC:1491]
ENSG00000077585_at	GPR137B	ENSG00000077585	G protein-coupled receptor 137B [Source:HGNC Symbol;Acc:HGNC:11862]
ENSG00000077616_at	NAALAD2	ENSG00000077616	N-acetylated alpha-linked acidic dipeptidase 2 [Source:HGNC Symbol;Acc:HGNC:14526]
ENSG00000077684_at	JADE1	ENSG00000077684	jade family PHD finger 1 [Source:HGNC Symbol;Acc:HGNC:30027]
ENSG00000077713_at	SLC25A43	ENSG00000077713	solute carrier family 25, member 43 [Source:HGNC Symbol;Acc:HGNC:30557]
ENSG00000077721_at	UBE2A	ENSG00000077721	ubiquitin-conjugating enzyme E2A [Source:HGNC Symbol;Acc:HGNC:12472]
ENSG00000077782_at	FGFR1	ENSG00000077782	fibroblast growth factor receptor 1 [Source:HGNC Symbol;Acc:HGNC:3688]
ENSG00000077800_at	FKBP6	ENSG00000077800	FK506 binding protein 6, 36kDa [Source:HGNC Symbol;Acc:HGNC:3722]
ENSG00000077935_at	SMC1B	ENSG00000077935	structural maintenance of chromosomes 1B [Source:HGNC Symbol;Acc:HGNC:11112]
ENSG00000077942_at	FBLN1	ENSG00000077942	fibulin 1 [Source:HGNC Symbol;Acc:HGNC:3600]
ENSG00000077943_at	ITGA8	ENSG00000077943	integrin, alpha 8 [Source:HGNC Symbol;Acc:HGNC:6144]
ENSG00000077984_at	CST7	ENSG00000077984	cystatin F (leukocystatin) [Source:HGNC Symbol;Acc:HGNC:2479]
ENSG00000078018_at	MAP2	ENSG00000078018	microtubule-associated protein 2 [Source:HGNC Symbol;Acc:HGNC:6839]
ENSG00000078043_at	PIAS2	ENSG00000078043	protein inhibitor of activated STAT, 2 [Source:HGNC Symbol;Acc:HGNC:17311]
ENSG00000078053_at	AMPH	ENSG00000078053	amphiphysin [Source:HGNC Symbol;Acc:HGNC:471]
ENSG00000078061_at	ARAF	ENSG00000078061	A-Raf proto-oncogene, serine/threonine kinase [Source:HGNC Symbol;Acc:HGNC:646]
ENSG00000078070_at	MCCC1	ENSG00000078070	methylcrotonoyl-CoA carboxylase 1 (alpha) [Source:HGNC Symbol;Acc:HGNC:6936]
ENSG00000078081_at	LAMP3	ENSG00000078081	lysosomal-associated membrane protein 3 [Source:HGNC Symbol;Acc:HGNC:14582]
ENSG00000078098_at	FAP	ENSG00000078098	fibroblast activation protein, alpha [Source:HGNC Symbol;Acc:HGNC:3590]
ENSG00000078114_at	NEBL	ENSG00000078114	nebulette [Source:HGNC Symbol;Acc:HGNC:16932]
ENSG00000078124_at	ACER3	ENSG00000078124	alkaline ceramidase 3 [Source:HGNC Symbol;Acc:HGNC:16066]
ENSG00000078140_at	UBE2K	ENSG00000078140	ubiquitin-conjugating enzyme E2K [Source:HGNC Symbol;Acc:HGNC:4914]
ENSG00000078142_at	PIK3C3	ENSG00000078142	phosphatidylinositol 3-kinase, catalytic subunit type 3 [Source:HGNC Symbol;Acc:HGNC:8974]
ENSG00000078177_at	N4BP2	ENSG00000078177	NEDD4 binding protein 2 [Source:HGNC Symbol;Acc:HGNC:29851]
ENSG00000078237_at	C12orf5	ENSG00000078237	chromosome 12 open reading frame 5 [Source:HGNC Symbol;Acc:HGNC:1185]
ENSG00000078246_at	TULP3	ENSG00000078246	tubby like protein 3 [Source:HGNC Symbol;Acc:HGNC:12425]
ENSG00000078269_at	SYNJ2	ENSG00000078269	synaptojanin 2 [Source:HGNC Symbol;Acc:HGNC:11504]
ENSG00000078295_at	ADCY2	ENSG00000078295	adenylate cyclase 2 (brain) [Source:HGNC Symbol;Acc:HGNC:233]
ENSG00000078304_at	PPP2R5C	ENSG00000078304	protein phosphatase 2, regulatory subunit B', gamma [Source:HGNC Symbol;Acc:HGNC:9311]
ENSG00000078319_at	PMS2P1	ENSG00000078319	postmeiotic segregation increased 2 pseudogene 1 [Source:HGNC Symbol;Acc:HGNC:9123]
ENSG00000078328_at	RBFOX1	ENSG00000078328	RNA binding protein, fox-1 homolog (C. elegans) 1 [Source:HGNC Symbol;Acc:HGNC:18222]
ENSG00000078369_at	GNB1	ENSG00000078369	guanine nucleotide binding protein (G protein), beta polypeptide 1 [Source:HGNC Symbol;Acc:HGNC:4396]
ENSG00000078399_at	HOXA9	ENSG00000078399	homeobox A9 [Source:HGNC Symbol;Acc:HGNC:5109]
ENSG00000078401_at	EDN1	ENSG00000078401	endothelin 1 [Source:HGNC Symbol;Acc:HGNC:3176]
ENSG00000078403_at	MLLT10	ENSG00000078403	myeloid/lymphoid or mixed-lineage leukemia (trithorax homolog, Drosophila); translocated to, 10 [Source:HGNC Symbol;Acc:HGNC:16063]
ENSG00000078487_at	ZCWPW1	ENSG00000078487	zinc finger, CW type with PWWP domain 1 [Source:HGNC Symbol;Acc:HGNC:23486]
ENSG00000078549_at	ADCYAP1R1	ENSG00000078549	adenylate cyclase activating polypeptide 1 (pituitary) receptor type I [Source:HGNC Symbol;Acc:HGNC:242]
ENSG00000078579_at	FGF20	ENSG00000078579	fibroblast growth factor 20 [Source:HGNC Symbol;Acc:HGNC:3677]
ENSG00000078589_at	P2RY10	ENSG00000078589	purinergic receptor P2Y, G-protein coupled, 10 [Source:HGNC Symbol;Acc:HGNC:19906]
ENSG00000078596_at	ITM2A	ENSG00000078596	integral membrane protein 2A [Source:HGNC Symbol;Acc:HGNC:6173]
ENSG00000078618_at	NRD1	ENSG00000078618	nardilysin (N-arginine dibasic convertase) [Source:HGNC Symbol;Acc:HGNC:7995]
ENSG00000078668_at	VDAC3	ENSG00000078668	voltage-dependent anion channel 3 [Source:HGNC Symbol;Acc:HGNC:12674]
ENSG00000078674_at	PCM1	ENSG00000078674	pericentriolar material 1 [Source:HGNC Symbol;Acc:HGNC:8727]
ENSG00000078687_at	TNRC6C	ENSG00000078687	trinucleotide repeat containing 6C [Source:HGNC Symbol;Acc:HGNC:29318]
ENSG00000078699_at	CBFA2T2	ENSG00000078699	core-binding factor, runt domain, alpha subunit 2; translocated to, 2 [Source:HGNC Symbol;Acc:HGNC:1536]
ENSG00000078725_at	BRINP1	ENSG00000078725	bone morphogenetic protein/retinoic acid inducible neural-specific 1 [Source:HGNC Symbol;Acc:HGNC:2687]
ENSG00000078747_at	ITCH	ENSG00000078747	itchy E3 ubiquitin protein ligase [Source:HGNC Symbol;Acc:HGNC:13890]
ENSG00000078795_at	PKD2L2	ENSG00000078795	polycystic kidney disease 2-like 2 [Source:HGNC Symbol;Acc:HGNC:9012]
ENSG00000078804_at	TP53INP2	ENSG00000078804	tumor protein p53 inducible nuclear protein 2 [Source:HGNC Symbol;Acc:HGNC:16104]
ENSG00000078808_at	SDF4	ENSG00000078808	stromal cell derived factor 4 [Source:HGNC Symbol;Acc:HGNC:24188]
ENSG00000078814_at	MYH7B	ENSG00000078814	myosin, heavy chain 7B, cardiac muscle, beta [Source:HGNC Symbol;Acc:HGNC:15906]
ENSG00000078898_at	BPIFB2	ENSG00000078898	BPI fold containing family B, member 2 [Source:HGNC Symbol;Acc:HGNC:16177]
ENSG00000078900_at	TP73	ENSG00000078900	tumor protein p73 [Source:HGNC Symbol;Acc:HGNC:12003]
ENSG00000078902_at	TOLLIP	ENSG00000078902	toll interacting protein [Source:HGNC Symbol;Acc:HGNC:16476]
ENSG00000078967_at	UBE2D4	ENSG00000078967	ubiquitin-conjugating enzyme E2D 4 (putative) [Source:HGNC Symbol;Acc:HGNC:21647]
ENSG00000079101_at	CLUL1	ENSG00000079101	clusterin-like 1 (retinal) [Source:HGNC Symbol;Acc:HGNC:2096]
ENSG00000079102_at	RUNX1T1	ENSG00000079102	runt-related transcription factor 1; translocated to, 1 (cyclin D-related) [Source:HGNC Symbol;Acc:HGNC:1535]
ENSG00000079112_at	CDH17	ENSG00000079112	cadherin 17, LI cadherin (liver-intestine) [Source:HGNC Symbol;Acc:HGNC:1756]
ENSG00000079134_at	THOC1	ENSG00000079134	THO complex 1 [Source:HGNC Symbol;Acc:HGNC:19070]
ENSG00000079150_at	FKBP7	ENSG00000079150	FK506 binding protein 7 [Source:HGNC Symbol;Acc:HGNC:3723]
ENSG00000079156_at	OSBPL6	ENSG00000079156	oxysterol binding protein-like 6 [Source:HGNC Symbol;Acc:HGNC:16388]
ENSG00000079215_at	SLC1A3	ENSG00000079215	solute carrier family 1 (glial high affinity glutamate transporter), member 3 [Source:HGNC Symbol;Acc:HGNC:10941]
ENSG00000079246_at	XRCC5	ENSG00000079246	X-ray repair complementing defective repair in Chinese hamster cells 5 (double-strand-break rejoining) [Source:HGNC Symbol;Acc:HGNC:12833]
ENSG00000079257_at	LXN	ENSG00000079257	latexin [Source:HGNC Symbol;Acc:HGNC:13347]
ENSG00000079263_at	SP140	ENSG00000079263	SP140 nuclear body protein [Source:HGNC Symbol;Acc:HGNC:17133]
ENSG00000079277_at	MKNK1	ENSG00000079277	MAP kinase interacting serine/threonine kinase 1 [Source:HGNC Symbol;Acc:HGNC:7110]
ENSG00000079308_at	TNS1	ENSG00000079308	tensin 1 [Source:HGNC Symbol;Acc:HGNC:11973]
ENSG00000079313_at	REXO1	ENSG00000079313	REX1, RNA exonuclease 1 homolog (S. cerevisiae) [Source:HGNC Symbol;Acc:HGNC:24616]
ENSG00000079332_at	SAR1A	ENSG00000079332	secretion associated, Ras related GTPase 1A [Source:HGNC Symbol;Acc:HGNC:10534]
ENSG00000079335_at	CDC14A	ENSG00000079335	cell division cycle 14A [Source:HGNC Symbol;Acc:HGNC:1718]
ENSG00000079337_at	RAPGEF3	ENSG00000079337	Rap guanine nucleotide exchange factor (GEF) 3 [Source:HGNC Symbol;Acc:HGNC:16629]
ENSG00000079385_at	CEACAM1	ENSG00000079385	carcinoembryonic antigen-related cell adhesion molecule 1 (biliary glycoprotein) [Source:HGNC Symbol;Acc:HGNC:1814]
ENSG00000079387_at	SENP1	ENSG00000079387	SUMO1/sentrin specific peptidase 1 [Source:HGNC Symbol;Acc:HGNC:17927]
ENSG00000079393_at	DUSP13	ENSG00000079393	dual specificity phosphatase 13 [Source:HGNC Symbol;Acc:HGNC:19681]
ENSG00000079432_at	CIC	ENSG00000079432	capicua transcriptional repressor [Source:HGNC Symbol;Acc:HGNC:14214]
ENSG00000079435_at	LIPE	ENSG00000079435	lipase, hormone-sensitive [Source:HGNC Symbol;Acc:HGNC:6621]
ENSG00000079459_at	FDFT1	ENSG00000079459	farnesyl-diphosphate farnesyltransferase 1 [Source:HGNC Symbol;Acc:HGNC:3629]
ENSG00000079462_at	PAFAH1B3	ENSG00000079462	platelet-activating factor acetylhydrolase 1b, catalytic subunit 3 (29kDa) [Source:HGNC Symbol;Acc:HGNC:8576]
ENSG00000079482_at	OPHN1	ENSG00000079482	oligophrenin 1 [Source:HGNC Symbol;Acc:HGNC:8148]
ENSG00000079557_at	AFM	ENSG00000079557	afamin [Source:HGNC Symbol;Acc:HGNC:316]
ENSG00000079616_at	KIF22	ENSG00000079616	kinesin family member 22 [Source:HGNC Symbol;Acc:HGNC:6391]
ENSG00000079689_at	SCGN	ENSG00000079689	secretagogin, EF-hand calcium binding protein [Source:HGNC Symbol;Acc:HGNC:16941]
ENSG00000079691_at	LRRC16A	ENSG00000079691	leucine rich repeat containing 16A [Source:HGNC Symbol;Acc:HGNC:21581]
ENSG00000079739_at	PGM1	ENSG00000079739	phosphoglucomutase 1 [Source:HGNC Symbol;Acc:HGNC:8905]
ENSG00000079785_at	DDX1	ENSG00000079785	DEAD (Asp-Glu-Ala-Asp) box helicase 1 [Source:HGNC Symbol;Acc:HGNC:2734]
ENSG00000079805_at	DNM2	ENSG00000079805	dynamin 2 [Source:HGNC Symbol;Acc:HGNC:2974]
ENSG00000079819_at	EPB41L2	ENSG00000079819	erythrocyte membrane protein band 4.1-like 2 [Source:HGNC Symbol;Acc:HGNC:3379]
ENSG00000079841_at	RIMS1	ENSG00000079841	regulating synaptic membrane exocytosis 1 [Source:HGNC Symbol;Acc:HGNC:17282]
ENSG00000079931_at	MOXD1	ENSG00000079931	monooxygenase, DBH-like 1 [Source:HGNC Symbol;Acc:HGNC:21063]
ENSG00000079950_at	STX7	ENSG00000079950	syntaxin 7 [Source:HGNC Symbol;Acc:HGNC:11442]
ENSG00000079999_at	KEAP1	ENSG00000079999	kelch-like ECH-associated protein 1 [Source:HGNC Symbol;Acc:HGNC:23177]
ENSG00000080007_at	DDX43	ENSG00000080007	DEAD (Asp-Glu-Ala-Asp) box polypeptide 43 [Source:HGNC Symbol;Acc:HGNC:18677]
ENSG00000080031_at	PTPRH	ENSG00000080031	protein tyrosine phosphatase, receptor type, H [Source:HGNC Symbol;Acc:HGNC:9672]
ENSG00000080166_at	DCT	ENSG00000080166	dopachrome tautomerase [Source:HGNC Symbol;Acc:HGNC:2709]
ENSG00000080189_at	SLC35C2	ENSG00000080189	solute carrier family 35 (GDP-fucose transporter), member C2 [Source:HGNC Symbol;Acc:HGNC:17117]
ENSG00000080200_at	CRYBG3	ENSG00000080200	beta-gamma crystallin domain containing 3 [Source:HGNC Symbol;Acc:HGNC:34427]
ENSG00000080224_at	EPHA6	ENSG00000080224	EPH receptor A6 [Source:HGNC Symbol;Acc:HGNC:19296]
ENSG00000080293_at	SCTR	ENSG00000080293	secretin receptor [Source:HGNC Symbol;Acc:HGNC:10608]
ENSG00000080298_at	RFX3	ENSG00000080298	regulatory factor X, 3 (influences HLA class II expression) [Source:HGNC Symbol;Acc:HGNC:9984]
ENSG00000080345_at	RIF1	ENSG00000080345	replication timing regulatory factor 1 [Source:HGNC Symbol;Acc:HGNC:23207]
ENSG00000080371_at	RAB21	ENSG00000080371	RAB21, member RAS oncogene family [Source:HGNC Symbol;Acc:HGNC:18263]
ENSG00000080493_at	SLC4A4	ENSG00000080493	solute carrier family 4 (sodium bicarbonate cotransporter), member 4 [Source:HGNC Symbol;Acc:HGNC:11030]
ENSG00000080503_at	SMARCA2	ENSG00000080503	SWI/SNF related, matrix associated, actin dependent regulator of chromatin, subfamily a, member 2 [Source:HGNC Symbol;Acc:HGNC:11098]
ENSG00000080511_at	RDH8	ENSG00000080511	retinol dehydrogenase 8 (all-trans) [Source:HGNC Symbol;Acc:HGNC:14423]
ENSG00000080546_at	SESN1	ENSG00000080546	sestrin 1 [Source:HGNC Symbol;Acc:HGNC:21595]
ENSG00000080561_at	MID2	ENSG00000080561	midline 2 [Source:HGNC Symbol;Acc:HGNC:7096]
ENSG00000080572_at	PIH1D3	ENSG00000080572	PIH1 domain containing 3 [Source:HGNC Symbol;Acc:HGNC:28570]
ENSG00000080573_at	COL5A3	ENSG00000080573	collagen, type V, alpha 3 [Source:HGNC Symbol;Acc:HGNC:14864]
ENSG00000080603_at	SRCAP	ENSG00000080603	Snf2-related CREBBP activator protein [Source:HGNC Symbol;Acc:HGNC:16974]
ENSG00000080608_at	KIAA0020	ENSG00000080608	KIAA0020 [Source:HGNC Symbol;Acc:HGNC:29676]
ENSG00000080618_at	CPB2	ENSG00000080618	carboxypeptidase B2 (plasma) [Source:HGNC Symbol;Acc:HGNC:2300]
ENSG00000080644_at	CHRNA3	ENSG00000080644	cholinergic receptor, nicotinic, alpha 3 (neuronal) [Source:HGNC Symbol;Acc:HGNC:1957]
ENSG00000080709_at	KCNN2	ENSG00000080709	potassium intermediate/small conductance calcium-activated channel, subfamily N, member 2 [Source:HGNC Symbol;Acc:HGNC:6291]
ENSG00000080802_at	CNOT4	ENSG00000080802	CCR4-NOT transcription complex, subunit 4 [Source:HGNC Symbol;Acc:HGNC:7880]
ENSG00000080815_at	PSEN1	ENSG00000080815	presenilin 1 [Source:HGNC Symbol;Acc:HGNC:9508]
ENSG00000080819_at	CPOX	ENSG00000080819	coproporphyrinogen oxidase [Source:HGNC Symbol;Acc:HGNC:2321]
ENSG00000080822_at	CLDND1	ENSG00000080822	claudin domain containing 1 [Source:HGNC Symbol;Acc:HGNC:1322]
ENSG00000080823_at	MOK	ENSG00000080823	MOK protein kinase [Source:HGNC Symbol;Acc:HGNC:9833]
ENSG00000080824_at	HSP90AA1	ENSG00000080824	heat shock protein 90kDa alpha (cytosolic), class A member 1 [Source:HGNC Symbol;Acc:HGNC:5253]
ENSG00000080839_at	RBL1	ENSG00000080839	retinoblastoma-like 1 [Source:HGNC Symbol;Acc:HGNC:9893]
ENSG00000080845_at	DLGAP4	ENSG00000080845	discs, large (Drosophila) homolog-associated protein 4 [Source:HGNC Symbol;Acc:HGNC:24476]
ENSG00000080854_at	IGSF9B	ENSG00000080854	immunoglobulin superfamily, member 9B [Source:HGNC Symbol;Acc:HGNC:32326]
ENSG00000080947_at	CROCCP3	ENSG00000080947	ciliary rootlet coiled-coil, rootletin pseudogene 3 [Source:HGNC Symbol;Acc:HGNC:29405]
ENSG00000080986_at	NDC80	ENSG00000080986	NDC80 kinetochore complex component [Source:HGNC Symbol;Acc:HGNC:16909]
ENSG00000081014_at	AP4E1	ENSG00000081014	adaptor-related protein complex 4, epsilon 1 subunit [Source:HGNC Symbol;Acc:HGNC:573]
ENSG00000081019_at	RSBN1	ENSG00000081019	round spermatid basic protein 1 [Source:HGNC Symbol;Acc:HGNC:25642]
ENSG00000081026_at	MAGI3	ENSG00000081026	membrane associated guanylate kinase, WW and PDZ domain containing 3 [Source:HGNC Symbol;Acc:HGNC:29647]
ENSG00000081041_at	CXCL2	ENSG00000081041	chemokine (C-X-C motif) ligand 2 [Source:HGNC Symbol;Acc:HGNC:4603]
ENSG00000081051_at	AFP	ENSG00000081051	alpha-fetoprotein [Source:HGNC Symbol;Acc:HGNC:317]
ENSG00000081052_at	COL4A4	ENSG00000081052	collagen, type IV, alpha 4 [Source:HGNC Symbol;Acc:HGNC:2206]
ENSG00000081059_at	TCF7	ENSG00000081059	transcription factor 7 (T-cell specific, HMG-box) [Source:HGNC Symbol;Acc:HGNC:11639]
ENSG00000081087_at	OSTM1	ENSG00000081087	osteopetrosis associated transmembrane protein 1 [Source:HGNC Symbol;Acc:HGNC:21652]
ENSG00000081138_at	CDH7	ENSG00000081138	cadherin 7, type 2 [Source:HGNC Symbol;Acc:HGNC:1766]
ENSG00000081148_at	IMPG2	ENSG00000081148	interphotoreceptor matrix proteoglycan 2 [Source:HGNC Symbol;Acc:HGNC:18362]
ENSG00000081154_at	PCNP	ENSG00000081154	PEST proteolytic signal containing nuclear protein [Source:HGNC Symbol;Acc:HGNC:30023]
ENSG00000081177_at	EXD2	ENSG00000081177	exonuclease 3'-5' domain containing 2 [Source:HGNC Symbol;Acc:HGNC:20217]
ENSG00000081181_at	ARG2	ENSG00000081181	arginase 2 [Source:HGNC Symbol;Acc:HGNC:664]
ENSG00000081189_at	MEF2C	ENSG00000081189	myocyte enhancer factor 2C [Source:HGNC Symbol;Acc:HGNC:6996]
ENSG00000081237_at	PTPRC	ENSG00000081237	protein tyrosine phosphatase, receptor type, C [Source:HGNC Symbol;Acc:HGNC:9666]
ENSG00000081248_at	CACNA1S	ENSG00000081248	calcium channel, voltage-dependent, L type, alpha 1S subunit [Source:HGNC Symbol;Acc:HGNC:1397]
ENSG00000081277_at	PKP1	ENSG00000081277	plakophilin 1 [Source:HGNC Symbol;Acc:HGNC:9023]
ENSG00000081307_at	UBA5	ENSG00000081307	ubiquitin-like modifier activating enzyme 5 [Source:HGNC Symbol;Acc:HGNC:23230]
ENSG00000081320_at	STK17B	ENSG00000081320	serine/threonine kinase 17b [Source:HGNC Symbol;Acc:HGNC:11396]
ENSG00000081377_at	CDC14B	ENSG00000081377	cell division cycle 14B [Source:HGNC Symbol;Acc:HGNC:1719]
ENSG00000081386_at	ZNF510	ENSG00000081386	zinc finger protein 510 [Source:HGNC Symbol;Acc:HGNC:29161]
ENSG00000081479_at	LRP2	ENSG00000081479	low density lipoprotein receptor-related protein 2 [Source:HGNC Symbol;Acc:HGNC:6694]
ENSG00000081692_at	JMJD4	ENSG00000081692	jumonji domain containing 4 [Source:HGNC Symbol;Acc:HGNC:25724]
ENSG00000081721_at	DUSP12	ENSG00000081721	dual specificity phosphatase 12 [Source:HGNC Symbol;Acc:HGNC:3067]
ENSG00000081760_at	AACS	ENSG00000081760	acetoacetyl-CoA synthetase [Source:HGNC Symbol;Acc:HGNC:21298]
ENSG00000081791_at	KIAA0141	ENSG00000081791	KIAA0141 [Source:HGNC Symbol;Acc:HGNC:28969]
ENSG00000081800_at	SLC13A1	ENSG00000081800	solute carrier family 13 (sodium/sulfate symporter), member 1 [Source:HGNC Symbol;Acc:HGNC:10916]
ENSG00000081803_at	CADPS2	ENSG00000081803	Ca++-dependent secretion activator 2 [Source:HGNC Symbol;Acc:HGNC:16018]
ENSG00000081870_at	HSPB11	ENSG00000081870	heat shock protein family B (small), member 11 [Source:HGNC Symbol;Acc:HGNC:25019]
ENSG00000081913_at	PHLPP1	ENSG00000081913	PH domain and leucine rich repeat protein phosphatase 1 [Source:HGNC Symbol;Acc:HGNC:20610]
ENSG00000081923_at	ATP8B1	ENSG00000081923	ATPase, aminophospholipid transporter, class I, type 8B, member 1 [Source:HGNC Symbol;Acc:HGNC:3706]
ENSG00000081985_at	IL12RB2	ENSG00000081985	interleukin 12 receptor, beta 2 [Source:HGNC Symbol;Acc:HGNC:5972]
ENSG00000082014_at	SMARCD3	ENSG00000082014	SWI/SNF related, matrix associated, actin dependent regulator of chromatin, subfamily d, member 3 [Source:HGNC Symbol;Acc:HGNC:11108]
ENSG00000082068_at	WDR70	ENSG00000082068	WD repeat domain 70 [Source:HGNC Symbol;Acc:HGNC:25495]
ENSG00000082074_at	FYB	ENSG00000082074	FYN binding protein [Source:HGNC Symbol;Acc:HGNC:4036]
ENSG00000082126_at	MPP4	ENSG00000082126	membrane protein, palmitoylated 4 (MAGUK p55 subfamily member 4) [Source:HGNC Symbol;Acc:HGNC:13680]
ENSG00000082146_at	STRADB	ENSG00000082146	STE20-related kinase adaptor beta [Source:HGNC Symbol;Acc:HGNC:13205]
ENSG00000082153_at	BZW1	ENSG00000082153	basic leucine zipper and W2 domains 1 [Source:HGNC Symbol;Acc:HGNC:18380]
ENSG00000082175_at	PGR	ENSG00000082175	progesterone receptor [Source:HGNC Symbol;Acc:HGNC:8910]
ENSG00000082212_at	ME2	ENSG00000082212	malic enzyme 2, NAD(+)-dependent, mitochondrial [Source:HGNC Symbol;Acc:HGNC:6984]
ENSG00000082213_at	C5orf22	ENSG00000082213	chromosome 5 open reading frame 22 [Source:HGNC Symbol;Acc:HGNC:25639]
ENSG00000082258_at	CCNT2	ENSG00000082258	cyclin T2 [Source:HGNC Symbol;Acc:HGNC:1600]
ENSG00000082269_at	FAM135A	ENSG00000082269	family with sequence similarity 135, member A [Source:HGNC Symbol;Acc:HGNC:21084]
ENSG00000082293_at	COL19A1	ENSG00000082293	collagen, type XIX, alpha 1 [Source:HGNC Symbol;Acc:HGNC:2196]
ENSG00000082397_at	EPB41L3	ENSG00000082397	erythrocyte membrane protein band 4.1-like 3 [Source:HGNC Symbol;Acc:HGNC:3380]
ENSG00000082438_at	COBLL1	ENSG00000082438	cordon-bleu WH2 repeat protein-like 1 [Source:HGNC Symbol;Acc:HGNC:23571]
ENSG00000082458_at	DLG3	ENSG00000082458	discs, large homolog 3 (Drosophila) [Source:HGNC Symbol;Acc:HGNC:2902]
ENSG00000082482_at	KCNK2	ENSG00000082482	potassium channel, subfamily K, member 2 [Source:HGNC Symbol;Acc:HGNC:6277]
ENSG00000082497_at	SERTAD4	ENSG00000082497	SERTA domain containing 4 [Source:HGNC Symbol;Acc:HGNC:25236]
ENSG00000082512_at	TRAF5	ENSG00000082512	TNF receptor-associated factor 5 [Source:HGNC Symbol;Acc:HGNC:12035]
ENSG00000082515_at	MRPL22	ENSG00000082515	mitochondrial ribosomal protein L22 [Source:HGNC Symbol;Acc:HGNC:14480]
ENSG00000082516_at	GEMIN5	ENSG00000082516	gem (nuclear organelle) associated protein 5 [Source:HGNC Symbol;Acc:HGNC:20043]
ENSG00000082556_at	OPRK1	ENSG00000082556	opioid receptor, kappa 1 [Source:HGNC Symbol;Acc:HGNC:8154]
ENSG00000082641_at	NFE2L1	ENSG00000082641	nuclear factor, erythroid 2-like 1 [Source:HGNC Symbol;Acc:HGNC:7781]
ENSG00000082684_at	SEMA5B	ENSG00000082684	sema domain, seven thrombospondin repeats (type 1 and type 1-like), transmembrane domain (TM) and short cytoplasmic domain, (semaphorin) 5B [Source:HGNC Symbol;Acc:HGNC:10737]
ENSG00000082701_at	GSK3B	ENSG00000082701	glycogen synthase kinase 3 beta [Source:HGNC Symbol;Acc:HGNC:4617]
ENSG00000082781_at	ITGB5	ENSG00000082781	integrin, beta 5 [Source:HGNC Symbol;Acc:HGNC:6160]
ENSG00000082805_at	ERC1	ENSG00000082805	ELKS/RAB6-interacting/CAST family member 1 [Source:HGNC Symbol;Acc:HGNC:17072]
ENSG00000082898_at	XPO1	ENSG00000082898	exportin 1 [Source:HGNC Symbol;Acc:HGNC:12825]
ENSG00000082929_at	C4orf6	ENSG00000082929	chromosome 4 open reading frame 6 [Source:HGNC Symbol;Acc:HGNC:13716]
ENSG00000082996_at	RNF13	ENSG00000082996	ring finger protein 13 [Source:HGNC Symbol;Acc:HGNC:10057]
ENSG00000083067_at	TRPM3	ENSG00000083067	transient receptor potential cation channel, subfamily M, member 3 [Source:HGNC Symbol;Acc:HGNC:17992]
ENSG00000083093_at	PALB2	ENSG00000083093	partner and localizer of BRCA2 [Source:HGNC Symbol;Acc:HGNC:26144]
ENSG00000083097_at	DOPEY1	ENSG00000083097	dopey family member 1 [Source:HGNC Symbol;Acc:HGNC:21194]
ENSG00000083099_at	LYRM2	ENSG00000083099	LYR motif containing 2 [Source:HGNC Symbol;Acc:HGNC:25229]
ENSG00000083123_at	BCKDHB	ENSG00000083123	branched chain keto acid dehydrogenase E1, beta polypeptide [Source:HGNC Symbol;Acc:HGNC:987]
ENSG00000083168_at	KAT6A	ENSG00000083168	K(lysine) acetyltransferase 6A [Source:HGNC Symbol;Acc:HGNC:13013]
ENSG00000083223_at	ZCCHC6	ENSG00000083223	zinc finger, CCHC domain containing 6 [Source:HGNC Symbol;Acc:HGNC:25817]
ENSG00000083290_at	ULK2	ENSG00000083290	unc-51 like autophagy activating kinase 2 [Source:HGNC Symbol;Acc:HGNC:13480]
ENSG00000083307_at	GRHL2	ENSG00000083307	grainyhead-like 2 (Drosophila) [Source:HGNC Symbol;Acc:HGNC:2799]
ENSG00000083312_at	TNPO1	ENSG00000083312	transportin 1 [Source:HGNC Symbol;Acc:HGNC:6401]
ENSG00000083444_at	PLOD1	ENSG00000083444	procollagen-lysine, 2-oxoglutarate 5-dioxygenase 1 [Source:HGNC Symbol;Acc:HGNC:9081]
ENSG00000083457_at	ITGAE	ENSG00000083457	integrin, alpha E (antigen CD103, human mucosal lymphocyte antigen 1; alpha polypeptide) [Source:HGNC Symbol;Acc:HGNC:6147]
ENSG00000083520_at	DIS3	ENSG00000083520	DIS3 exosome endoribonuclease and 3'-5' exoribonuclease [Source:HGNC Symbol;Acc:HGNC:20604]
ENSG00000083535_at	PIBF1	ENSG00000083535	progesterone immunomodulatory binding factor 1 [Source:HGNC Symbol;Acc:HGNC:23352]
ENSG00000083544_at	TDRD3	ENSG00000083544	tudor domain containing 3 [Source:HGNC Symbol;Acc:HGNC:20612]
ENSG00000083635_at	NUFIP1	ENSG00000083635	nuclear fragile X mental retardation protein interacting protein 1 [Source:HGNC Symbol;Acc:HGNC:8057]
ENSG00000083642_at	PDS5B	ENSG00000083642	PDS5, regulator of cohesion maintenance, homolog B (S. cerevisiae) [Source:HGNC Symbol;Acc:HGNC:20418]
ENSG00000083720_at	OXCT1	ENSG00000083720	3-oxoacid CoA transferase 1 [Source:HGNC Symbol;Acc:HGNC:8527]
ENSG00000083750_at	RRAGB	ENSG00000083750	Ras-related GTP binding B [Source:HGNC Symbol;Acc:HGNC:19901]
ENSG00000083782_at	EPYC	ENSG00000083782	epiphycan [Source:HGNC Symbol;Acc:HGNC:3053]
ENSG00000083799_at	CYLD	ENSG00000083799	cylindromatosis (turban tumor syndrome) [Source:HGNC Symbol;Acc:HGNC:2584]
ENSG00000083807_at	SLC27A5	ENSG00000083807	solute carrier family 27 (fatty acid transporter), member 5 [Source:HGNC Symbol;Acc:HGNC:10999]
ENSG00000083812_at	ZNF324	ENSG00000083812	zinc finger protein 324 [Source:HGNC Symbol;Acc:HGNC:14096]
ENSG00000083814_at	ZNF671	ENSG00000083814	zinc finger protein 671 [Source:HGNC Symbol;Acc:HGNC:26279]
ENSG00000083817_at	ZNF416	ENSG00000083817	zinc finger protein 416 [Source:HGNC Symbol;Acc:HGNC:20645]
ENSG00000083828_at	ZNF586	ENSG00000083828	zinc finger protein 586 [Source:HGNC Symbol;Acc:HGNC:25949]
ENSG00000083838_at	ZNF446	ENSG00000083838	zinc finger protein 446 [Source:HGNC Symbol;Acc:HGNC:21036]
ENSG00000083844_at	ZNF264	ENSG00000083844	zinc finger protein 264 [Source:HGNC Symbol;Acc:HGNC:13057]
ENSG00000083845_at	RPS5	ENSG00000083845	ribosomal protein S5 [Source:HGNC Symbol;Acc:HGNC:10426]
ENSG00000083857_at	FAT1	ENSG00000083857	FAT atypical cadherin 1 [Source:HGNC Symbol;Acc:HGNC:3595]
ENSG00000083896_at	YTHDC1	ENSG00000083896	YTH domain containing 1 [Source:HGNC Symbol;Acc:HGNC:30626]
ENSG00000083937_at	CHMP2B	ENSG00000083937	charged multivesicular body protein 2B [Source:HGNC Symbol;Acc:HGNC:24537]
ENSG00000084070_at	SMAP2	ENSG00000084070	small ArfGAP2 [Source:HGNC Symbol;Acc:HGNC:25082]
ENSG00000084072_at	PPIE	ENSG00000084072	peptidylprolyl isomerase E (cyclophilin E) [Source:HGNC Symbol;Acc:HGNC:9258]
ENSG00000084073_at	ZMPSTE24	ENSG00000084073	zinc metallopeptidase STE24 [Source:HGNC Symbol;Acc:HGNC:12877]
ENSG00000084090_at	STARD7	ENSG00000084090	StAR-related lipid transfer (START) domain containing 7 [Source:HGNC Symbol;Acc:HGNC:18063]
ENSG00000084092_at	NOA1	ENSG00000084092	nitric oxide associated 1 [Source:HGNC Symbol;Acc:HGNC:28473]
ENSG00000084093_at	REST	ENSG00000084093	RE1-silencing transcription factor [Source:HGNC Symbol;Acc:HGNC:9966]
ENSG00000084110_at	HAL	ENSG00000084110	histidine ammonia-lyase [Source:HGNC Symbol;Acc:HGNC:4806]
ENSG00000084112_at	SSH1	ENSG00000084112	slingshot protein phosphatase 1 [Source:HGNC Symbol;Acc:HGNC:30579]
ENSG00000084207_at	GSTP1	ENSG00000084207	glutathione S-transferase pi 1 [Source:HGNC Symbol;Acc:HGNC:4638]
ENSG00000084234_at	APLP2	ENSG00000084234	amyloid beta (A4) precursor-like protein 2 [Source:HGNC Symbol;Acc:HGNC:598]
ENSG00000084444_at	KIAA1467	ENSG00000084444	KIAA1467 [Source:HGNC Symbol;Acc:HGNC:29288]
ENSG00000084453_at	SLCO1A2	ENSG00000084453	solute carrier organic anion transporter family, member 1A2 [Source:HGNC Symbol;Acc:HGNC:10956]
ENSG00000084463_at	WBP11	ENSG00000084463	WW domain binding protein 11 [Source:HGNC Symbol;Acc:HGNC:16461]
ENSG00000084623_at	EIF3I	ENSG00000084623	eukaryotic translation initiation factor 3, subunit I [Source:HGNC Symbol;Acc:HGNC:3272]
ENSG00000084628_at	NKAIN1	ENSG00000084628	Na+/K+ transporting ATPase interacting 1 [Source:HGNC Symbol;Acc:HGNC:25743]
ENSG00000084636_at	COL16A1	ENSG00000084636	collagen, type XVI, alpha 1 [Source:HGNC Symbol;Acc:HGNC:2193]
ENSG00000084652_at	TXLNA	ENSG00000084652	taxilin alpha [Source:HGNC Symbol;Acc:HGNC:30685]
ENSG00000084674_at	APOB	ENSG00000084674	apolipoprotein B [Source:HGNC Symbol;Acc:HGNC:603]
ENSG00000084676_at	NCOA1	ENSG00000084676	nuclear receptor coactivator 1 [Source:HGNC Symbol;Acc:HGNC:7668]
ENSG00000084693_at	AGBL5	ENSG00000084693	ATP/GTP binding protein-like 5 [Source:HGNC Symbol;Acc:HGNC:26147]
ENSG00000084710_at	EFR3B	ENSG00000084710	EFR3 homolog B (S. cerevisiae) [Source:HGNC Symbol;Acc:HGNC:29155]
ENSG00000084731_at	KIF3C	ENSG00000084731	kinesin family member 3C [Source:HGNC Symbol;Acc:HGNC:6321]
ENSG00000084733_at	RAB10	ENSG00000084733	RAB10, member RAS oncogene family [Source:HGNC Symbol;Acc:HGNC:9759]
ENSG00000084734_at	GCKR	ENSG00000084734	glucokinase (hexokinase 4) regulator [Source:HGNC Symbol;Acc:HGNC:4196]
ENSG00000084754_at	HADHA	ENSG00000084754	hydroxyacyl-CoA dehydrogenase/3-ketoacyl-CoA thiolase/enoyl-CoA hydratase (trifunctional protein), alpha subunit [Source:HGNC Symbol;Acc:HGNC:4801]
ENSG00000084764_at	MAPRE3	ENSG00000084764	microtubule-associated protein, RP/EB family, member 3 [Source:HGNC Symbol;Acc:HGNC:6892]
ENSG00000084774_at	CAD	ENSG00000084774	carbamoyl-phosphate synthetase 2, aspartate transcarbamylase, and dihydroorotase [Source:HGNC Symbol;Acc:HGNC:1424]
ENSG00000085063_at	CD59	ENSG00000085063	CD59 molecule, complement regulatory protein [Source:HGNC Symbol;Acc:HGNC:1689]
ENSG00000085117_at	CD82	ENSG00000085117	CD82 molecule [Source:HGNC Symbol;Acc:HGNC:6210]
ENSG00000085185_at	BCORL1	ENSG00000085185	BCL6 corepressor-like 1 [Source:HGNC Symbol;Acc:HGNC:25657]
ENSG00000085224_at	ATRX	ENSG00000085224	alpha thalassemia/mental retardation syndrome X-linked [Source:HGNC Symbol;Acc:HGNC:886]
ENSG00000085265_at	FCN1	ENSG00000085265	ficolin (collagen/fibrinogen domain containing) 1 [Source:HGNC Symbol;Acc:HGNC:3623]
ENSG00000085274_at	MYNN	ENSG00000085274	myoneurin [Source:HGNC Symbol;Acc:HGNC:14955]
ENSG00000085276_at	MECOM	ENSG00000085276	MDS1 and EVI1 complex locus [Source:HGNC Symbol;Acc:HGNC:3498]
ENSG00000085365_at	SCAMP1	ENSG00000085365	secretory carrier membrane protein 1 [Source:HGNC Symbol;Acc:HGNC:10563]
ENSG00000085377_at	PREP	ENSG00000085377	prolyl endopeptidase [Source:HGNC Symbol;Acc:HGNC:9358]
ENSG00000085382_at	HACE1	ENSG00000085382	HECT domain and ankyrin repeat containing E3 ubiquitin protein ligase 1 [Source:HGNC Symbol;Acc:HGNC:21033]
ENSG00000085415_at	SEH1L	ENSG00000085415	SEH1-like (S. cerevisiae) [Source:HGNC Symbol;Acc:HGNC:30379]
ENSG00000085433_at	WDR47	ENSG00000085433	WD repeat domain 47 [Source:HGNC Symbol;Acc:HGNC:29141]
ENSG00000085449_at	WDFY1	ENSG00000085449	WD repeat and FYVE domain containing 1 [Source:HGNC Symbol;Acc:HGNC:20451]
ENSG00000085465_at	OVGP1	ENSG00000085465	oviductal glycoprotein 1, 120kDa [Source:HGNC Symbol;Acc:HGNC:8524]
ENSG00000085491_at	SLC25A24	ENSG00000085491	solute carrier family 25 (mitochondrial carrier; phosphate carrier), member 24 [Source:HGNC Symbol;Acc:HGNC:20662]
ENSG00000085511_at	MAP3K4	ENSG00000085511	mitogen-activated protein kinase kinase kinase 4 [Source:HGNC Symbol;Acc:HGNC:6856]
ENSG00000085514_at	PILRA	ENSG00000085514	paired immunoglobin-like type 2 receptor alpha [Source:HGNC Symbol;Acc:HGNC:20396]
ENSG00000085552_at	IGSF9	ENSG00000085552	immunoglobulin superfamily, member 9 [Source:HGNC Symbol;Acc:HGNC:18132]
ENSG00000085563_at	ABCB1	ENSG00000085563	ATP-binding cassette, sub-family B (MDR/TAP), member 1 [Source:HGNC Symbol;Acc:HGNC:40]
ENSG00000085644_at	ZNF213	ENSG00000085644	zinc finger protein 213 [Source:HGNC Symbol;Acc:HGNC:13005]
ENSG00000085662_at	AKR1B1	ENSG00000085662	aldo-keto reductase family 1, member B1 (aldose reductase) [Source:HGNC Symbol;Acc:HGNC:381]
ENSG00000085719_at	CPNE3	ENSG00000085719	copine III [Source:HGNC Symbol;Acc:HGNC:2316]
ENSG00000085721_at	RRN3	ENSG00000085721	RRN3 RNA polymerase I transcription factor homolog (S. cerevisiae) [Source:HGNC Symbol;Acc:HGNC:30346]
ENSG00000085733_at	CTTN	ENSG00000085733	cortactin [Source:HGNC Symbol;Acc:HGNC:3338]
ENSG00000085741_at	WNT11	ENSG00000085741	wingless-type MMTV integration site family, member 11 [Source:HGNC Symbol;Acc:HGNC:12776]
ENSG00000085760_at	MTIF2	ENSG00000085760	mitochondrial translational initiation factor 2 [Source:HGNC Symbol;Acc:HGNC:7441]
ENSG00000085788_at	DDHD2	ENSG00000085788	DDHD domain containing 2 [Source:HGNC Symbol;Acc:HGNC:29106]
ENSG00000085831_at	TTC39A	ENSG00000085831	tetratricopeptide repeat domain 39A [Source:HGNC Symbol;Acc:HGNC:18657]
ENSG00000085832_at	EPS15	ENSG00000085832	epidermal growth factor receptor pathway substrate 15 [Source:HGNC Symbol;Acc:HGNC:3419]
ENSG00000085840_at	ORC1	ENSG00000085840	origin recognition complex, subunit 1 [Source:HGNC Symbol;Acc:HGNC:8487]
ENSG00000085871_at	MGST2	ENSG00000085871	microsomal glutathione S-transferase 2 [Source:HGNC Symbol;Acc:HGNC:7063]
ENSG00000085978_at	ATG16L1	ENSG00000085978	autophagy related 16-like 1 (S. cerevisiae) [Source:HGNC Symbol;Acc:HGNC:21498]
ENSG00000085982_at	USP40	ENSG00000085982	ubiquitin specific peptidase 40 [Source:HGNC Symbol;Acc:HGNC:20069]
ENSG00000085998_at	POMGNT1	ENSG00000085998	protein O-linked mannose N-acetylglucosaminyltransferase 1 (beta 1,2-) [Source:HGNC Symbol;Acc:HGNC:19139]
ENSG00000085999_at	RAD54L	ENSG00000085999	RAD54-like (S. cerevisiae) [Source:HGNC Symbol;Acc:HGNC:9826]
ENSG00000086015_at	MAST2	ENSG00000086015	microtubule associated serine/threonine kinase 2 [Source:HGNC Symbol;Acc:HGNC:19035]
ENSG00000086061_at	DNAJA1	ENSG00000086061	DnaJ (Hsp40) homolog, subfamily A, member 1 [Source:HGNC Symbol;Acc:HGNC:5229]
ENSG00000086062_at	B4GALT1	ENSG00000086062	UDP-Gal:betaGlcNAc beta 1,4- galactosyltransferase, polypeptide 1 [Source:HGNC Symbol;Acc:HGNC:924]
ENSG00000086065_at	CHMP5	ENSG00000086065	charged multivesicular body protein 5 [Source:HGNC Symbol;Acc:HGNC:26942]
ENSG00000086102_at	NFX1	ENSG00000086102	nuclear transcription factor, X-box binding 1 [Source:HGNC Symbol;Acc:HGNC:7803]
ENSG00000086159_at	AQP6	ENSG00000086159	aquaporin 6, kidney specific [Source:HGNC Symbol;Acc:HGNC:639]
ENSG00000086189_at	DIMT1	ENSG00000086189	DIM1 dimethyladenosine transferase 1 homolog (S. cerevisiae) [Source:HGNC Symbol;Acc:HGNC:30217]
ENSG00000086200_at	IPO11	ENSG00000086200	importin 11 [Source:HGNC Symbol;Acc:HGNC:20628]
ENSG00000086205_at	FOLH1	ENSG00000086205	folate hydrolase (prostate-specific membrane antigen) 1 [Source:HGNC Symbol;Acc:HGNC:3788]
ENSG00000086232_at	EIF2AK1	ENSG00000086232	eukaryotic translation initiation factor 2-alpha kinase 1 [Source:HGNC Symbol;Acc:HGNC:24921]
ENSG00000086289_at	EPDR1	ENSG00000086289	ependymin related 1 [Source:HGNC Symbol;Acc:HGNC:17572]
ENSG00000086300_at	SNX10	ENSG00000086300	sorting nexin 10 [Source:HGNC Symbol;Acc:HGNC:14974]
ENSG00000086475_at	SEPHS1	ENSG00000086475	selenophosphate synthetase 1 [Source:HGNC Symbol;Acc:HGNC:19685]
ENSG00000086504_at	MRPL28	ENSG00000086504	mitochondrial ribosomal protein L28 [Source:HGNC Symbol;Acc:HGNC:14484]
ENSG00000086506_at	HBQ1	ENSG00000086506	hemoglobin, theta 1 [Source:HGNC Symbol;Acc:HGNC:4833]
ENSG00000086544_at	ITPKC	ENSG00000086544	inositol-trisphosphate 3-kinase C [Source:HGNC Symbol;Acc:HGNC:14897]
ENSG00000086548_at	CEACAM6	ENSG00000086548	carcinoembryonic antigen-related cell adhesion molecule 6 (non-specific cross reacting antigen) [Source:HGNC Symbol;Acc:HGNC:1818]
ENSG00000086570_at	FAT2	ENSG00000086570	FAT atypical cadherin 2 [Source:HGNC Symbol;Acc:HGNC:3596]
ENSG00000086589_at	RBM22	ENSG00000086589	RNA binding motif protein 22 [Source:HGNC Symbol;Acc:HGNC:25503]
ENSG00000086598_at	TMED2	ENSG00000086598	transmembrane emp24 domain trafficking protein 2 [Source:HGNC Symbol;Acc:HGNC:16996]
ENSG00000086619_at	ERO1LB	ENSG00000086619	ERO1-like beta (S. cerevisiae) [Source:HGNC Symbol;Acc:HGNC:14355]
ENSG00000086666_at	ZFAND6	ENSG00000086666	zinc finger, AN1-type domain 6 [Source:HGNC Symbol;Acc:HGNC:30164]
ENSG00000086696_at	HSD17B2	ENSG00000086696	hydroxysteroid (17-beta) dehydrogenase 2 [Source:HGNC Symbol;Acc:HGNC:5211]
ENSG00000086712_at	TXLNG	ENSG00000086712	taxilin gamma [Source:HGNC Symbol;Acc:HGNC:18578]
ENSG00000086717_at	PPEF1	ENSG00000086717	protein phosphatase, EF-hand calcium binding domain 1 [Source:HGNC Symbol;Acc:HGNC:9243]
ENSG00000086730_at	LAT2	ENSG00000086730	linker for activation of T cells family, member 2 [Source:HGNC Symbol;Acc:HGNC:12749]
ENSG00000086758_at	HUWE1	ENSG00000086758	HECT, UBA and WWE domain containing 1, E3 ubiquitin protein ligase [Source:HGNC Symbol;Acc:HGNC:30892]
ENSG00000086827_at	ZW10	ENSG00000086827	zw10 kinetochore protein [Source:HGNC Symbol;Acc:HGNC:13194]
ENSG00000086967_at	MYBPC2	ENSG00000086967	myosin binding protein C, fast type [Source:HGNC Symbol;Acc:HGNC:7550]
ENSG00000086991_at	NOX4	ENSG00000086991	NADPH oxidase 4 [Source:HGNC Symbol;Acc:HGNC:7891]
ENSG00000087008_at	ACOX3	ENSG00000087008	acyl-CoA oxidase 3, pristanoyl [Source:HGNC Symbol;Acc:HGNC:121]
ENSG00000087053_at	MTMR2	ENSG00000087053	myotubularin related protein 2 [Source:HGNC Symbol;Acc:HGNC:7450]
ENSG00000087074_at	PPP1R15A	ENSG00000087074	protein phosphatase 1, regulatory subunit 15A [Source:HGNC Symbol;Acc:HGNC:14375]
ENSG00000087076_at	HSD17B14	ENSG00000087076	hydroxysteroid (17-beta) dehydrogenase 14 [Source:HGNC Symbol;Acc:HGNC:23238]
ENSG00000087077_at	TRIP6	ENSG00000087077	thyroid hormone receptor interactor 6 [Source:HGNC Symbol;Acc:HGNC:12311]
ENSG00000087085_at	ACHE	ENSG00000087085	acetylcholinesterase (Yt blood group) [Source:HGNC Symbol;Acc:HGNC:108]
ENSG00000087086_at	FTL	ENSG00000087086	ferritin, light polypeptide [Source:HGNC Symbol;Acc:HGNC:3999]
ENSG00000087087_at	SRRT	ENSG00000087087	serrate, RNA effector molecule [Source:HGNC Symbol;Acc:HGNC:24101]
ENSG00000087088_at	BAX	ENSG00000087088	BCL2-associated X protein [Source:HGNC Symbol;Acc:HGNC:959]
ENSG00000087095_at	NLK	ENSG00000087095	nemo-like kinase [Source:HGNC Symbol;Acc:HGNC:29858]
ENSG00000087116_at	ADAMTS2	ENSG00000087116	ADAM metallopeptidase with thrombospondin type 1 motif, 2 [Source:HGNC Symbol;Acc:HGNC:218]
ENSG00000087128_at	TMPRSS11E	ENSG00000087128	transmembrane protease, serine 11E [Source:HGNC Symbol;Acc:HGNC:24465]
ENSG00000087152_at	ATXN7L3	ENSG00000087152	ataxin 7-like 3 [Source:HGNC Symbol;Acc:HGNC:25416]
ENSG00000087157_at	PGS1	ENSG00000087157	phosphatidylglycerophosphate synthase 1 [Source:HGNC Symbol;Acc:HGNC:30029]
ENSG00000087191_at	PSMC5	ENSG00000087191	proteasome (prosome, macropain) 26S subunit, ATPase, 5 [Source:HGNC Symbol;Acc:HGNC:9552]
ENSG00000087206_at	UIMC1	ENSG00000087206	ubiquitin interaction motif containing 1 [Source:HGNC Symbol;Acc:HGNC:30298]
ENSG00000087237_at	CETP	ENSG00000087237	cholesteryl ester transfer protein, plasma [Source:HGNC Symbol;Acc:HGNC:1869]
ENSG00000087245_at	MMP2	ENSG00000087245	matrix metallopeptidase 2 (gelatinase A, 72kDa gelatinase, 72kDa type IV collagenase) [Source:HGNC Symbol;Acc:HGNC:7166]
ENSG00000087250_at	MT3	ENSG00000087250	metallothionein 3 [Source:HGNC Symbol;Acc:HGNC:7408]
ENSG00000087253_at	LPCAT2	ENSG00000087253	lysophosphatidylcholine acyltransferase 2 [Source:HGNC Symbol;Acc:HGNC:26032]
ENSG00000087258_at	GNAO1	ENSG00000087258	guanine nucleotide binding protein (G protein), alpha activating activity polypeptide O [Source:HGNC Symbol;Acc:HGNC:4389]
ENSG00000087263_at	OGFOD1	ENSG00000087263	2-oxoglutarate and iron-dependent oxygenase domain containing 1 [Source:HGNC Symbol;Acc:HGNC:25585]
ENSG00000087266_at	SH3BP2	ENSG00000087266	SH3-domain binding protein 2 [Source:HGNC Symbol;Acc:HGNC:10825]
ENSG00000087269_at	NOP14	ENSG00000087269	NOP14 nucleolar protein [Source:HGNC Symbol;Acc:HGNC:16821]
ENSG00000087274_at	ADD1	ENSG00000087274	adducin 1 (alpha) [Source:HGNC Symbol;Acc:HGNC:243]
ENSG00000087299_at	L2HGDH	ENSG00000087299	L-2-hydroxyglutarate dehydrogenase [Source:HGNC Symbol;Acc:HGNC:20499]
ENSG00000087301_at	TXNDC16	ENSG00000087301	thioredoxin domain containing 16 [Source:HGNC Symbol;Acc:HGNC:19965]
ENSG00000087302_at	C14orf166	ENSG00000087302	chromosome 14 open reading frame 166 [Source:HGNC Symbol;Acc:HGNC:23169]
ENSG00000087303_at	NID2	ENSG00000087303	nidogen 2 (osteonidogen) [Source:HGNC Symbol;Acc:HGNC:13389]
ENSG00000087338_at	GMCL1	ENSG00000087338	germ cell-less, spermatogenesis associated 1 [Source:HGNC Symbol;Acc:HGNC:23843]
ENSG00000087365_at	SF3B2	ENSG00000087365	splicing factor 3b, subunit 2, 145kDa [Source:HGNC Symbol;Acc:HGNC:10769]
ENSG00000087448_at	KLHL42	ENSG00000087448	kelch-like family member 42 [Source:HGNC Symbol;Acc:HGNC:29252]
ENSG00000087460_at	GNAS	ENSG00000087460	GNAS complex locus [Source:HGNC Symbol;Acc:HGNC:4392]
ENSG00000087470_at	DNM1L	ENSG00000087470	dynamin 1-like [Source:HGNC Symbol;Acc:HGNC:2973]
ENSG00000087494_at	PTHLH	ENSG00000087494	parathyroid hormone-like hormone [Source:HGNC Symbol;Acc:HGNC:9607]
ENSG00000087495_at	PHACTR3	ENSG00000087495	phosphatase and actin regulator 3 [Source:HGNC Symbol;Acc:HGNC:15833]
ENSG00000087502_at	ERGIC2	ENSG00000087502	ERGIC and golgi 2 [Source:HGNC Symbol;Acc:HGNC:30208]
ENSG00000087510_at	TFAP2C	ENSG00000087510	transcription factor AP-2 gamma (activating enhancer binding protein 2 gamma) [Source:HGNC Symbol;Acc:HGNC:11744]
ENSG00000087586_at	AURKA	ENSG00000087586	aurora kinase A [Source:HGNC Symbol;Acc:HGNC:11393]
ENSG00000087589_at	CASS4	ENSG00000087589	Cas scaffolding protein family member 4 [Source:HGNC Symbol;Acc:HGNC:15878]
ENSG00000087842_at	PIR	ENSG00000087842	pirin (iron-binding nuclear protein) [Source:HGNC Symbol;Acc:HGNC:30048]
ENSG00000087884_at	AAMDC	ENSG00000087884	adipogenesis associated, Mth938 domain containing [Source:HGNC Symbol;Acc:HGNC:30205]
ENSG00000087903_at	RFX2	ENSG00000087903	regulatory factor X, 2 (influences HLA class II expression) [Source:HGNC Symbol;Acc:HGNC:9983]
ENSG00000087995_at	METTL2A	ENSG00000087995	methyltransferase like 2A [Source:HGNC Symbol;Acc:HGNC:25755]
ENSG00000088002_at	SULT2B1	ENSG00000088002	sulfotransferase family, cytosolic, 2B, member 1 [Source:HGNC Symbol;Acc:HGNC:11459]
ENSG00000088035_at	ALG6	ENSG00000088035	ALG6, alpha-1,3-glucosyltransferase [Source:HGNC Symbol;Acc:HGNC:23157]
ENSG00000088038_at	CNOT3	ENSG00000088038	CCR4-NOT transcription complex, subunit 3 [Source:HGNC Symbol;Acc:HGNC:7879]
ENSG00000088053_at	GP6	ENSG00000088053	glycoprotein VI (platelet) [Source:HGNC Symbol;Acc:HGNC:14388]
ENSG00000088179_at	PTPN4	ENSG00000088179	protein tyrosine phosphatase, non-receptor type 4 (megakaryocyte) [Source:HGNC Symbol;Acc:HGNC:9656]
ENSG00000088205_at	DDX18	ENSG00000088205	DEAD (Asp-Glu-Ala-Asp) box polypeptide 18 [Source:HGNC Symbol;Acc:HGNC:2741]
ENSG00000088247_at	KHSRP	ENSG00000088247	KH-type splicing regulatory protein [Source:HGNC Symbol;Acc:HGNC:6316]
ENSG00000088256_at	GNA11	ENSG00000088256	guanine nucleotide binding protein (G protein), alpha 11 (Gq class) [Source:HGNC Symbol;Acc:HGNC:4379]
ENSG00000088280_at	ASAP3	ENSG00000088280	ArfGAP with SH3 domain, ankyrin repeat and PH domain 3 [Source:HGNC Symbol;Acc:HGNC:14987]
ENSG00000088298_at	EDEM2	ENSG00000088298	ER degradation enhancer, mannosidase alpha-like 2 [Source:HGNC Symbol;Acc:HGNC:15877]
ENSG00000088305_at	DNMT3B	ENSG00000088305	DNA (cytosine-5-)-methyltransferase 3 beta [Source:HGNC Symbol;Acc:HGNC:2979]
ENSG00000088320_at	REM1	ENSG00000088320	RAS (RAD and GEM)-like GTP-binding 1 [Source:HGNC Symbol;Acc:HGNC:15922]
ENSG00000088325_at	TPX2	ENSG00000088325	TPX2, microtubule-associated [Source:HGNC Symbol;Acc:HGNC:1249]
ENSG00000088340_at	FER1L4	ENSG00000088340	fer-1-like family member 4, pseudogene (functional) [Source:HGNC Symbol;Acc:HGNC:15801]
ENSG00000088356_at	PDRG1	ENSG00000088356	p53 and DNA-damage regulated 1 [Source:HGNC Symbol;Acc:HGNC:16119]
ENSG00000088367_at	EPB41L1	ENSG00000088367	erythrocyte membrane protein band 4.1-like 1 [Source:HGNC Symbol;Acc:HGNC:3378]
ENSG00000088386_at	SLC15A1	ENSG00000088386	solute carrier family 15 (oligopeptide transporter), member 1 [Source:HGNC Symbol;Acc:HGNC:10920]
ENSG00000088387_at	DOCK9	ENSG00000088387	dedicator of cytokinesis 9 [Source:HGNC Symbol;Acc:HGNC:14132]
ENSG00000088448_at	ANKRD10	ENSG00000088448	ankyrin repeat domain 10 [Source:HGNC Symbol;Acc:HGNC:20265]
ENSG00000088451_at	TGDS	ENSG00000088451	TDP-glucose 4,6-dehydratase [Source:HGNC Symbol;Acc:HGNC:20324]
ENSG00000088538_at	DOCK3	ENSG00000088538	dedicator of cytokinesis 3 [Source:HGNC Symbol;Acc:HGNC:2989]
ENSG00000088543_at	C3orf18	ENSG00000088543	chromosome 3 open reading frame 18 [Source:HGNC Symbol;Acc:HGNC:24837]
ENSG00000088682_at	COQ9	ENSG00000088682	coenzyme Q9 [Source:HGNC Symbol;Acc:HGNC:25302]
ENSG00000088726_at	TMEM40	ENSG00000088726	transmembrane protein 40 [Source:HGNC Symbol;Acc:HGNC:25620]
ENSG00000088727_at	KIF9	ENSG00000088727	kinesin family member 9 [Source:HGNC Symbol;Acc:HGNC:16666]
ENSG00000088756_at	ARHGAP28	ENSG00000088756	Rho GTPase activating protein 28 [Source:HGNC Symbol;Acc:HGNC:25509]
ENSG00000088766_at	CRLS1	ENSG00000088766	cardiolipin synthase 1 [Source:HGNC Symbol;Acc:HGNC:16148]
ENSG00000088782_at	DEFB127	ENSG00000088782	defensin, beta 127 [Source:HGNC Symbol;Acc:HGNC:16206]
ENSG00000088808_at	PPP1R13B	ENSG00000088808	protein phosphatase 1, regulatory subunit 13B [Source:HGNC Symbol;Acc:HGNC:14950]
ENSG00000088812_at	ATRN	ENSG00000088812	attractin [Source:HGNC Symbol;Acc:HGNC:885]
ENSG00000088826_at	SMOX	ENSG00000088826	spermine oxidase [Source:HGNC Symbol;Acc:HGNC:15862]
ENSG00000088827_at	SIGLEC1	ENSG00000088827	sialic acid binding Ig-like lectin 1, sialoadhesin [Source:HGNC Symbol;Acc:HGNC:11127]
ENSG00000088832_at	FKBP1A	ENSG00000088832	FK506 binding protein 1A, 12kDa [Source:HGNC Symbol;Acc:HGNC:3711]
ENSG00000088833_at	NSFL1C	ENSG00000088833	NSFL1 (p97) cofactor (p47) [Source:HGNC Symbol;Acc:HGNC:15912]
ENSG00000088836_at	SLC4A11	ENSG00000088836	solute carrier family 4, sodium borate transporter, member 11 [Source:HGNC Symbol;Acc:HGNC:16438]
ENSG00000088854_at	C20orf194	ENSG00000088854	chromosome 20 open reading frame 194 [Source:HGNC Symbol;Acc:HGNC:17721]
ENSG00000088881_at	EBF4	ENSG00000088881	early B-cell factor 4 [Source:HGNC Symbol;Acc:HGNC:29278]
ENSG00000088882_at	CPXM1	ENSG00000088882	carboxypeptidase X (M14 family), member 1 [Source:HGNC Symbol;Acc:HGNC:15771]
ENSG00000088888_at	MAVS	ENSG00000088888	mitochondrial antiviral signaling protein [Source:HGNC Symbol;Acc:HGNC:29233]
ENSG00000088899_at		ENSG00000088899	Leucine zipper putative tumor suppressor 3 [Source:UniProtKB/Swiss-Prot;Acc:O60299]
ENSG00000088926_at	F11	ENSG00000088926	coagulation factor XI [Source:HGNC Symbol;Acc:HGNC:3529]
ENSG00000088930_at	XRN2	ENSG00000088930	5'-3' exoribonuclease 2 [Source:HGNC Symbol;Acc:HGNC:12836]
ENSG00000088970_at	KIZ	ENSG00000088970	kizuna centrosomal protein [Source:HGNC Symbol;Acc:HGNC:15865]
ENSG00000088986_at	DYNLL1	ENSG00000088986	dynein, light chain, LC8-type 1 [Source:HGNC Symbol;Acc:HGNC:15476]
ENSG00000088992_at	TESC	ENSG00000088992	tescalcin [Source:HGNC Symbol;Acc:HGNC:26065]
ENSG00000089006_at	SNX5	ENSG00000089006	sorting nexin 5 [Source:HGNC Symbol;Acc:HGNC:14969]
ENSG00000089009_at	RPL6	ENSG00000089009	ribosomal protein L6 [Source:HGNC Symbol;Acc:HGNC:10362]
ENSG00000089012_at	SIRPG	ENSG00000089012	signal-regulatory protein gamma [Source:HGNC Symbol;Acc:HGNC:15757]
ENSG00000089022_at	MAPKAPK5	ENSG00000089022	mitogen-activated protein kinase-activated protein kinase 5 [Source:HGNC Symbol;Acc:HGNC:6889]
ENSG00000089041_at	P2RX7	ENSG00000089041	purinergic receptor P2X, ligand-gated ion channel, 7 [Source:HGNC Symbol;Acc:HGNC:8537]
ENSG00000089048_at	ESF1	ENSG00000089048	ESF1, nucleolar pre-rRNA processing protein, homolog (S. cerevisiae) [Source:HGNC Symbol;Acc:HGNC:15898]
ENSG00000089050_at	RBBP9	ENSG00000089050	retinoblastoma binding protein 9 [Source:HGNC Symbol;Acc:HGNC:9892]
ENSG00000089053_at	ANAPC5	ENSG00000089053	anaphase promoting complex subunit 5 [Source:HGNC Symbol;Acc:HGNC:15713]
ENSG00000089057_at	SLC23A2	ENSG00000089057	solute carrier family 23 (ascorbic acid transporter), member 2 [Source:HGNC Symbol;Acc:HGNC:10973]
ENSG00000089060_at	SLC8B1	ENSG00000089060	solute carrier family 8 (sodium/lithium/calcium exchanger), member B1 [Source:HGNC Symbol;Acc:HGNC:26175]
ENSG00000089063_at	TMEM230	ENSG00000089063	transmembrane protein 230 [Source:HGNC Symbol;Acc:HGNC:15876]
ENSG00000089091_at	DZANK1	ENSG00000089091	double zinc ribbon and ankyrin repeat domains 1 [Source:HGNC Symbol;Acc:HGNC:15858]
ENSG00000089094_at	KDM2B	ENSG00000089094	lysine (K)-specific demethylase 2B [Source:HGNC Symbol;Acc:HGNC:13610]
ENSG00000089101_at	CFAP61	ENSG00000089101	cilia and flagella associated protein 61 [Source:HGNC Symbol;Acc:HGNC:15872]
ENSG00000089116_at	LHX5	ENSG00000089116	LIM homeobox 5 [Source:HGNC Symbol;Acc:HGNC:14216]
ENSG00000089123_at	TASP1	ENSG00000089123	taspase, threonine aspartase, 1 [Source:HGNC Symbol;Acc:HGNC:15859]
ENSG00000089127_at	OAS1	ENSG00000089127	2'-5'-oligoadenylate synthetase 1, 40/46kDa [Source:HGNC Symbol;Acc:HGNC:8086]
ENSG00000089154_at	GCN1L1	ENSG00000089154	GCN1 general control of amino-acid synthesis 1-like 1 (yeast) [Source:HGNC Symbol;Acc:HGNC:4199]
ENSG00000089157_at	RPLP0	ENSG00000089157	ribosomal protein, large, P0 [Source:HGNC Symbol;Acc:HGNC:10371]
ENSG00000089159_at	PXN	ENSG00000089159	paxillin [Source:HGNC Symbol;Acc:HGNC:9718]
ENSG00000089163_at	SIRT4	ENSG00000089163	sirtuin 4 [Source:HGNC Symbol;Acc:HGNC:14932]
ENSG00000089169_at	RPH3A	ENSG00000089169	rabphilin 3A [Source:HGNC Symbol;Acc:HGNC:17056]
ENSG00000089177_at	KIF16B	ENSG00000089177	kinesin family member 16B [Source:HGNC Symbol;Acc:HGNC:15869]
ENSG00000089195_at	TRMT6	ENSG00000089195	tRNA methyltransferase 6 homolog (S. cerevisiae) [Source:HGNC Symbol;Acc:HGNC:20900]
ENSG00000089199_at	CHGB	ENSG00000089199	chromogranin B (secretogranin 1) [Source:HGNC Symbol;Acc:HGNC:1930]
ENSG00000089220_at	PEBP1	ENSG00000089220	phosphatidylethanolamine binding protein 1 [Source:HGNC Symbol;Acc:HGNC:8630]
ENSG00000089225_at	TBX5	ENSG00000089225	T-box 5 [Source:HGNC Symbol;Acc:HGNC:11604]
ENSG00000089234_at	BRAP	ENSG00000089234	BRCA1 associated protein [Source:HGNC Symbol;Acc:HGNC:1099]
ENSG00000089248_at	ERP29	ENSG00000089248	endoplasmic reticulum protein 29 [Source:HGNC Symbol;Acc:HGNC:13799]
ENSG00000089250_at	NOS1	ENSG00000089250	nitric oxide synthase 1 (neuronal) [Source:HGNC Symbol;Acc:HGNC:7872]
ENSG00000089280_at	FUS	ENSG00000089280	FUS RNA binding protein [Source:HGNC Symbol;Acc:HGNC:4010]
ENSG00000089289_at	IGBP1	ENSG00000089289	immunoglobulin (CD79A) binding protein 1 [Source:HGNC Symbol;Acc:HGNC:5461]
ENSG00000089327_at	FXYD5	ENSG00000089327	FXYD domain containing ion transport regulator 5 [Source:HGNC Symbol;Acc:HGNC:4029]
ENSG00000089335_at	ZNF302	ENSG00000089335	zinc finger protein 302 [Source:HGNC Symbol;Acc:HGNC:13848]
ENSG00000089351_at	GRAMD1A	ENSG00000089351	GRAM domain containing 1A [Source:HGNC Symbol;Acc:HGNC:29305]
ENSG00000089356_at	FXYD3	ENSG00000089356	FXYD domain containing ion transport regulator 3 [Source:HGNC Symbol;Acc:HGNC:4027]
ENSG00000089472_at	HEPH	ENSG00000089472	hephaestin [Source:HGNC Symbol;Acc:HGNC:4866]
ENSG00000089486_at	CDIP1	ENSG00000089486	cell death-inducing p53 target 1 [Source:HGNC Symbol;Acc:HGNC:13234]
ENSG00000089558_at	KCNH4	ENSG00000089558	potassium voltage-gated channel, subfamily H (eag-related), member 4 [Source:HGNC Symbol;Acc:HGNC:6253]
ENSG00000089597_at	GANAB	ENSG00000089597	glucosidase, alpha; neutral AB [Source:HGNC Symbol;Acc:HGNC:4138]
ENSG00000089639_at	GMIP	ENSG00000089639	GEM interacting protein [Source:HGNC Symbol;Acc:HGNC:24852]
ENSG00000089682_at	RBM41	ENSG00000089682	RNA binding motif protein 41 [Source:HGNC Symbol;Acc:HGNC:25617]
ENSG00000089685_at	BIRC5	ENSG00000089685	baculoviral IAP repeat containing 5 [Source:HGNC Symbol;Acc:HGNC:593]
ENSG00000089692_at	LAG3	ENSG00000089692	lymphocyte-activation gene 3 [Source:HGNC Symbol;Acc:HGNC:6476]
ENSG00000089693_at	MLF2	ENSG00000089693	myeloid leukemia factor 2 [Source:HGNC Symbol;Acc:HGNC:7126]
ENSG00000089723_at	OTUB2	ENSG00000089723	OTU deubiquitinase, ubiquitin aldehyde binding 2 [Source:HGNC Symbol;Acc:HGNC:20351]
ENSG00000089737_at	DDX24	ENSG00000089737	DEAD (Asp-Glu-Ala-Asp) box helicase 24 [Source:HGNC Symbol;Acc:HGNC:13266]
ENSG00000089775_at	ZBTB25	ENSG00000089775	zinc finger and BTB domain containing 25 [Source:HGNC Symbol;Acc:HGNC:13112]
ENSG00000089818_at	NECAP1	ENSG00000089818	NECAP endocytosis associated 1 [Source:HGNC Symbol;Acc:HGNC:24539]
ENSG00000089820_at	ARHGAP4	ENSG00000089820	Rho GTPase activating protein 4 [Source:HGNC Symbol;Acc:HGNC:674]
ENSG00000089847_at	ANKRD24	ENSG00000089847	ankyrin repeat domain 24 [Source:HGNC Symbol;Acc:HGNC:29424]
ENSG00000089876_at	DHX32	ENSG00000089876	DEAH (Asp-Glu-Ala-His) box polypeptide 32 [Source:HGNC Symbol;Acc:HGNC:16717]
ENSG00000089902_at	RCOR1	ENSG00000089902	REST corepressor 1 [Source:HGNC Symbol;Acc:HGNC:17441]
ENSG00000089916_at	GPATCH2L	ENSG00000089916	G patch domain containing 2-like [Source:HGNC Symbol;Acc:HGNC:20210]
ENSG00000090006_at	LTBP4	ENSG00000090006	latent transforming growth factor beta binding protein 4 [Source:HGNC Symbol;Acc:HGNC:6717]
ENSG00000090013_at	BLVRB	ENSG00000090013	biliverdin reductase B (flavin reductase (NADPH)) [Source:HGNC Symbol;Acc:HGNC:1063]
ENSG00000090020_at	SLC9A1	ENSG00000090020	solute carrier family 9, subfamily A (NHE1, cation proton antiporter 1), member 1 [Source:HGNC Symbol;Acc:HGNC:11071]
ENSG00000090054_at	SPTLC1	ENSG00000090054	serine palmitoyltransferase, long chain base subunit 1 [Source:HGNC Symbol;Acc:HGNC:11277]
ENSG00000090060_at	PAPOLA	ENSG00000090060	poly(A) polymerase alpha [Source:HGNC Symbol;Acc:HGNC:14981]
ENSG00000090061_at	CCNK	ENSG00000090061	cyclin K [Source:HGNC Symbol;Acc:HGNC:1596]
ENSG00000090097_at	PCBP4	ENSG00000090097	poly(rC) binding protein 4 [Source:HGNC Symbol;Acc:HGNC:8652]
ENSG00000090104_at	RGS1	ENSG00000090104	regulator of G-protein signaling 1 [Source:HGNC Symbol;Acc:HGNC:9991]
ENSG00000090238_at	YPEL3	ENSG00000090238	yippee-like 3 (Drosophila) [Source:HGNC Symbol;Acc:HGNC:18327]
ENSG00000090263_at	MRPS33	ENSG00000090263	mitochondrial ribosomal protein S33 [Source:HGNC Symbol;Acc:HGNC:16634]
ENSG00000090266_at	NDUFB2	ENSG00000090266	NADH dehydrogenase (ubiquinone) 1 beta subcomplex, 2, 8kDa [Source:HGNC Symbol;Acc:HGNC:7697]
ENSG00000090273_at	NUDC	ENSG00000090273	nudC nuclear distribution protein [Source:HGNC Symbol;Acc:HGNC:8045]
ENSG00000090316_at	MAEA	ENSG00000090316	macrophage erythroblast attacher [Source:HGNC Symbol;Acc:HGNC:13731]
ENSG00000090339_at	ICAM1	ENSG00000090339	intercellular adhesion molecule 1 [Source:HGNC Symbol;Acc:HGNC:5344]
ENSG00000090372_at	STRN4	ENSG00000090372	striatin, calmodulin binding protein 4 [Source:HGNC Symbol;Acc:HGNC:15721]
ENSG00000090376_at	IRAK3	ENSG00000090376	interleukin-1 receptor-associated kinase 3 [Source:HGNC Symbol;Acc:HGNC:17020]
ENSG00000090382_at	LYZ	ENSG00000090382	lysozyme [Source:HGNC Symbol;Acc:HGNC:6740]
ENSG00000090402_at	SI	ENSG00000090402	sucrase-isomaltase (alpha-glucosidase) [Source:HGNC Symbol;Acc:HGNC:10856]
ENSG00000090432_at	MUL1	ENSG00000090432	mitochondrial E3 ubiquitin protein ligase 1 [Source:HGNC Symbol;Acc:HGNC:25762]
ENSG00000090447_at	TFAP4	ENSG00000090447	transcription factor AP-4 (activating enhancer binding protein 4) [Source:HGNC Symbol;Acc:HGNC:11745]
ENSG00000090470_at	PDCD7	ENSG00000090470	programmed cell death 7 [Source:HGNC Symbol;Acc:HGNC:8767]
ENSG00000090487_at	SPG21	ENSG00000090487	spastic paraplegia 21 (autosomal recessive, Mast syndrome) [Source:HGNC Symbol;Acc:HGNC:20373]
ENSG00000090512_at	FETUB	ENSG00000090512	fetuin B [Source:HGNC Symbol;Acc:HGNC:3658]
ENSG00000090520_at	DNAJB11	ENSG00000090520	DnaJ (Hsp40) homolog, subfamily B, member 11 [Source:HGNC Symbol;Acc:HGNC:14889]
ENSG00000090530_at	LEPREL1	ENSG00000090530	leprecan-like 1 [Source:HGNC Symbol;Acc:HGNC:19317]
ENSG00000090534_at	THPO	ENSG00000090534	thrombopoietin [Source:HGNC Symbol;Acc:HGNC:11795]
ENSG00000090565_at	RAB11FIP3	ENSG00000090565	RAB11 family interacting protein 3 (class II) [Source:HGNC Symbol;Acc:HGNC:17224]
ENSG00000090581_at	GNPTG	ENSG00000090581	N-acetylglucosamine-1-phosphate transferase, gamma subunit [Source:HGNC Symbol;Acc:HGNC:23026]
ENSG00000090612_at	ZNF268	ENSG00000090612	zinc finger protein 268 [Source:HGNC Symbol;Acc:HGNC:13061]
ENSG00000090615_at	GOLGA3	ENSG00000090615	golgin A3 [Source:HGNC Symbol;Acc:HGNC:4426]
ENSG00000090621_at	PABPC4	ENSG00000090621	poly(A) binding protein, cytoplasmic 4 (inducible form) [Source:HGNC Symbol;Acc:HGNC:8557]
ENSG00000090659_at	CD209	ENSG00000090659	CD209 molecule [Source:HGNC Symbol;Acc:HGNC:1641]
ENSG00000090661_at	CERS4	ENSG00000090661	ceramide synthase 4 [Source:HGNC Symbol;Acc:HGNC:23747]
ENSG00000090674_at	MCOLN1	ENSG00000090674	mucolipin 1 [Source:HGNC Symbol;Acc:HGNC:13356]
ENSG00000090686_at	USP48	ENSG00000090686	ubiquitin specific peptidase 48 [Source:HGNC Symbol;Acc:HGNC:18533]
ENSG00000090776_at	EFNB1	ENSG00000090776	ephrin-B1 [Source:HGNC Symbol;Acc:HGNC:3226]
ENSG00000090857_at	PDPR	ENSG00000090857	pyruvate dehydrogenase phosphatase regulatory subunit [Source:HGNC Symbol;Acc:HGNC:30264]
ENSG00000090861_at	AARS	ENSG00000090861	alanyl-tRNA synthetase [Source:HGNC Symbol;Acc:HGNC:20]
ENSG00000090863_at	GLG1	ENSG00000090863	golgi glycoprotein 1 [Source:HGNC Symbol;Acc:HGNC:4316]
ENSG00000090889_at	KIF4A	ENSG00000090889	kinesin family member 4A [Source:HGNC Symbol;Acc:HGNC:13339]
ENSG00000090905_at	TNRC6A	ENSG00000090905	trinucleotide repeat containing 6A [Source:HGNC Symbol;Acc:HGNC:11969]
ENSG00000090924_at	PLEKHG2	ENSG00000090924	pleckstrin homology domain containing, family G (with RhoGef domain) member 2 [Source:HGNC Symbol;Acc:HGNC:29515]
ENSG00000090932_at	DLL3	ENSG00000090932	delta-like 3 (Drosophila) [Source:HGNC Symbol;Acc:HGNC:2909]
ENSG00000090971_at	NAT14	ENSG00000090971	N-acetyltransferase 14 (GCN5-related, putative) [Source:HGNC Symbol;Acc:HGNC:28918]
ENSG00000090975_at	PITPNM2	ENSG00000090975	phosphatidylinositol transfer protein, membrane-associated 2 [Source:HGNC Symbol;Acc:HGNC:21044]
ENSG00000090989_at	EXOC1	ENSG00000090989	exocyst complex component 1 [Source:HGNC Symbol;Acc:HGNC:30380]
ENSG00000091010_at	POU4F3	ENSG00000091010	POU class 4 homeobox 3 [Source:HGNC Symbol;Acc:HGNC:9220]
ENSG00000091039_at	OSBPL8	ENSG00000091039	oxysterol binding protein-like 8 [Source:HGNC Symbol;Acc:HGNC:16396]
ENSG00000091073_at	DTX2	ENSG00000091073	deltex 2, E3 ubiquitin ligase [Source:HGNC Symbol;Acc:HGNC:15973]
ENSG00000091106_at	NLRC4	ENSG00000091106	NLR family, CARD domain containing 4 [Source:HGNC Symbol;Acc:HGNC:16412]
ENSG00000091127_at	PUS7	ENSG00000091127	pseudouridylate synthase 7 (putative) [Source:HGNC Symbol;Acc:HGNC:26033]
ENSG00000091128_at	LAMB4	ENSG00000091128	laminin, beta 4 [Source:HGNC Symbol;Acc:HGNC:6491]
ENSG00000091129_at	NRCAM	ENSG00000091129	neuronal cell adhesion molecule [Source:HGNC Symbol;Acc:HGNC:7994]
ENSG00000091136_at	LAMB1	ENSG00000091136	laminin, beta 1 [Source:HGNC Symbol;Acc:HGNC:6486]
ENSG00000091137_at	SLC26A4	ENSG00000091137	solute carrier family 26 (anion exchanger), member 4 [Source:HGNC Symbol;Acc:HGNC:8818]
ENSG00000091138_at	SLC26A3	ENSG00000091138	solute carrier family 26 (anion exchanger), member 3 [Source:HGNC Symbol;Acc:HGNC:3018]
ENSG00000091140_at	DLD	ENSG00000091140	dihydrolipoamide dehydrogenase [Source:HGNC Symbol;Acc:HGNC:2898]
ENSG00000091157_at	WDR7	ENSG00000091157	WD repeat domain 7 [Source:HGNC Symbol;Acc:HGNC:13490]
ENSG00000091164_at	TXNL1	ENSG00000091164	thioredoxin-like 1 [Source:HGNC Symbol;Acc:HGNC:12436]
ENSG00000091181_at	IL5RA	ENSG00000091181	interleukin 5 receptor, alpha [Source:HGNC Symbol;Acc:HGNC:6017]
ENSG00000091262_at	ABCC6	ENSG00000091262	ATP-binding cassette, sub-family C (CFTR/MRP), member 6 [Source:HGNC Symbol;Acc:HGNC:57]
ENSG00000091317_at	CMTM6	ENSG00000091317	CKLF-like MARVEL transmembrane domain containing 6 [Source:HGNC Symbol;Acc:HGNC:19177]
ENSG00000091409_at	ITGA6	ENSG00000091409	integrin, alpha 6 [Source:HGNC Symbol;Acc:HGNC:6142]
ENSG00000091428_at	RAPGEF4	ENSG00000091428	Rap guanine nucleotide exchange factor (GEF) 4 [Source:HGNC Symbol;Acc:HGNC:16626]
ENSG00000091436_at		ENSG00000091436	Mitogen-activated protein kinase kinase kinase MLT [Source:UniProtKB/Swiss-Prot;Acc:Q9NYL2]
ENSG00000091482_at	SMPX	ENSG00000091482	small muscle protein, X-linked [Source:HGNC Symbol;Acc:HGNC:11122]
ENSG00000091483_at	FH	ENSG00000091483	fumarate hydratase [Source:HGNC Symbol;Acc:HGNC:3700]
ENSG00000091490_at	SEL1L3	ENSG00000091490	sel-1 suppressor of lin-12-like 3 (C. elegans) [Source:HGNC Symbol;Acc:HGNC:29108]
ENSG00000091513_at	TF	ENSG00000091513	transferrin [Source:HGNC Symbol;Acc:HGNC:11740]
ENSG00000091527_at	CDV3	ENSG00000091527	CDV3 homolog (mouse) [Source:HGNC Symbol;Acc:HGNC:26928]
ENSG00000091536_at	MYO15A	ENSG00000091536	myosin XVA [Source:HGNC Symbol;Acc:HGNC:7594]
ENSG00000091542_at	ALKBH5	ENSG00000091542	AlkB family member 5, RNA demethylase [Source:HGNC Symbol;Acc:HGNC:25996]
ENSG00000091583_at	APOH	ENSG00000091583	apolipoprotein H (beta-2-glycoprotein I) [Source:HGNC Symbol;Acc:HGNC:616]
ENSG00000091592_at	NLRP1	ENSG00000091592	NLR family, pyrin domain containing 1 [Source:HGNC Symbol;Acc:HGNC:14374]
ENSG00000091622_at	PITPNM3	ENSG00000091622	PITPNM family member 3 [Source:HGNC Symbol;Acc:HGNC:21043]
ENSG00000091640_at	SPAG7	ENSG00000091640	sperm associated antigen 7 [Source:HGNC Symbol;Acc:HGNC:11216]
ENSG00000091651_at	ORC6	ENSG00000091651	origin recognition complex, subunit 6 [Source:HGNC Symbol;Acc:HGNC:17151]
ENSG00000091656_at	ZFHX4	ENSG00000091656	zinc finger homeobox 4 [Source:HGNC Symbol;Acc:HGNC:30939]
ENSG00000091664_at	SLC17A6	ENSG00000091664	solute carrier family 17 (vesicular glutamate transporter), member 6 [Source:HGNC Symbol;Acc:HGNC:16703]
ENSG00000091704_at	CPA1	ENSG00000091704	carboxypeptidase A1 (pancreatic) [Source:HGNC Symbol;Acc:HGNC:2296]
ENSG00000091732_at	ZC3HC1	ENSG00000091732	zinc finger, C3HC-type containing 1 [Source:HGNC Symbol;Acc:HGNC:29913]
ENSG00000091831_at	ESR1	ENSG00000091831	estrogen receptor 1 [Source:HGNC Symbol;Acc:HGNC:3467]
ENSG00000091844_at	RGS17	ENSG00000091844	regulator of G-protein signaling 17 [Source:HGNC Symbol;Acc:HGNC:14088]
ENSG00000091879_at	ANGPT2	ENSG00000091879	angiopoietin 2 [Source:HGNC Symbol;Acc:HGNC:485]
ENSG00000091947_at	TMEM101	ENSG00000091947	transmembrane protein 101 [Source:HGNC Symbol;Acc:HGNC:28653]
ENSG00000091972_at	CD200	ENSG00000091972	CD200 molecule [Source:HGNC Symbol;Acc:HGNC:7203]
ENSG00000091986_at	CCDC80	ENSG00000091986	coiled-coil domain containing 80 [Source:HGNC Symbol;Acc:HGNC:30649]
ENSG00000092009_at	CMA1	ENSG00000092009	chymase 1, mast cell [Source:HGNC Symbol;Acc:HGNC:2097]
ENSG00000092010_at	PSME1	ENSG00000092010	proteasome (prosome, macropain) activator subunit 1 (PA28 alpha) [Source:HGNC Symbol;Acc:HGNC:9568]
ENSG00000092020_at	PPP2R3C	ENSG00000092020	protein phosphatase 2, regulatory subunit B'', gamma [Source:HGNC Symbol;Acc:HGNC:17485]
ENSG00000092051_at	JPH4	ENSG00000092051	junctophilin 4 [Source:HGNC Symbol;Acc:HGNC:20156]
ENSG00000092054_at	MYH7	ENSG00000092054	myosin, heavy chain 7, cardiac muscle, beta [Source:HGNC Symbol;Acc:HGNC:7577]
ENSG00000092067_at	CEBPE	ENSG00000092067	CCAAT/enhancer binding protein (C/EBP), epsilon [Source:HGNC Symbol;Acc:HGNC:1836]
ENSG00000092068_at	SLC7A8	ENSG00000092068	solute carrier family 7 (amino acid transporter light chain, L system), member 8 [Source:HGNC Symbol;Acc:HGNC:11066]
ENSG00000092094_at	OSGEP	ENSG00000092094	O-sialoglycoprotein endopeptidase [Source:HGNC Symbol;Acc:HGNC:18028]
ENSG00000092096_at	SLC22A17	ENSG00000092096	solute carrier family 22, member 17 [Source:HGNC Symbol;Acc:HGNC:23095]
ENSG00000092098_at	RNF31	ENSG00000092098	ring finger protein 31 [Source:HGNC Symbol;Acc:HGNC:16031]
ENSG00000092108_at	SCFD1	ENSG00000092108	sec1 family domain containing 1 [Source:HGNC Symbol;Acc:HGNC:20726]
ENSG00000092140_at	G2E3	ENSG00000092140	G2/M-phase specific E3 ubiquitin protein ligase [Source:HGNC Symbol;Acc:HGNC:20338]
ENSG00000092148_at	HECTD1	ENSG00000092148	HECT domain containing E3 ubiquitin protein ligase 1 [Source:HGNC Symbol;Acc:HGNC:20157]
ENSG00000092199_at	HNRNPC	ENSG00000092199	heterogeneous nuclear ribonucleoprotein C (C1/C2) [Source:HGNC Symbol;Acc:HGNC:5035]
ENSG00000092200_at	RPGRIP1	ENSG00000092200	retinitis pigmentosa GTPase regulator interacting protein 1 [Source:HGNC Symbol;Acc:HGNC:13436]
ENSG00000092201_at	SUPT16H	ENSG00000092201	suppressor of Ty 16 homolog (S. cerevisiae) [Source:HGNC Symbol;Acc:HGNC:11465]
ENSG00000092203_at	TOX4	ENSG00000092203	TOX high mobility group box family member 4 [Source:HGNC Symbol;Acc:HGNC:20161]
ENSG00000092208_at	GEMIN2	ENSG00000092208	gem (nuclear organelle) associated protein 2 [Source:HGNC Symbol;Acc:HGNC:10884]
ENSG00000092295_at	TGM1	ENSG00000092295	transglutaminase 1 [Source:HGNC Symbol;Acc:HGNC:11777]
ENSG00000092330_at	TINF2	ENSG00000092330	TERF1 (TRF1)-interacting nuclear factor 2 [Source:HGNC Symbol;Acc:HGNC:11824]
ENSG00000092345_at	DAZL	ENSG00000092345	deleted in azoospermia-like [Source:HGNC Symbol;Acc:HGNC:2685]
ENSG00000092377_at	TBL1Y	ENSG00000092377	transducin (beta)-like 1, Y-linked [Source:HGNC Symbol;Acc:HGNC:18502]
ENSG00000092421_at	SEMA6A	ENSG00000092421	sema domain, transmembrane domain (TM), and cytoplasmic domain, (semaphorin) 6A [Source:HGNC Symbol;Acc:HGNC:10738]
ENSG00000092439_at	TRPM7	ENSG00000092439	transient receptor potential cation channel, subfamily M, member 7 [Source:HGNC Symbol;Acc:HGNC:17994]
ENSG00000092445_at	TYRO3	ENSG00000092445	TYRO3 protein tyrosine kinase [Source:HGNC Symbol;Acc:HGNC:12446]
ENSG00000092470_at	WDR76	ENSG00000092470	WD repeat domain 76 [Source:HGNC Symbol;Acc:HGNC:25773]
ENSG00000092531_at	SNAP23	ENSG00000092531	synaptosomal-associated protein, 23kDa [Source:HGNC Symbol;Acc:HGNC:11131]
ENSG00000092607_at	TBX15	ENSG00000092607	T-box 15 [Source:HGNC Symbol;Acc:HGNC:11594]
ENSG00000092621_at	PHGDH	ENSG00000092621	phosphoglycerate dehydrogenase [Source:HGNC Symbol;Acc:HGNC:8923]
ENSG00000092758_at	COL9A3	ENSG00000092758	collagen, type IX, alpha 3 [Source:HGNC Symbol;Acc:HGNC:2219]
ENSG00000092820_at	EZR	ENSG00000092820	ezrin [Source:HGNC Symbol;Acc:HGNC:12691]
ENSG00000092841_at	MYL6	ENSG00000092841	myosin, light chain 6, alkali, smooth muscle and non-muscle [Source:HGNC Symbol;Acc:HGNC:7587]
ENSG00000092847_at	AGO1	ENSG00000092847	argonaute RISC catalytic component 1 [Source:HGNC Symbol;Acc:HGNC:3262]
ENSG00000092850_at	TEKT2	ENSG00000092850	tektin 2 (testicular) [Source:HGNC Symbol;Acc:HGNC:11725]
ENSG00000092853_at	CLSPN	ENSG00000092853	claspin [Source:HGNC Symbol;Acc:HGNC:19715]
ENSG00000092929_at	UNC13D	ENSG00000092929	unc-13 homolog D (C. elegans) [Source:HGNC Symbol;Acc:HGNC:23147]
ENSG00000092931_at	MFSD11	ENSG00000092931	major facilitator superfamily domain containing 11 [Source:HGNC Symbol;Acc:HGNC:25458]
ENSG00000092964_at	DPYSL2	ENSG00000092964	dihydropyrimidinase-like 2 [Source:HGNC Symbol;Acc:HGNC:3014]
ENSG00000092969_at	TGFB2	ENSG00000092969	transforming growth factor, beta 2 [Source:HGNC Symbol;Acc:HGNC:11768]
ENSG00000092978_at	GPATCH2	ENSG00000092978	G patch domain containing 2 [Source:HGNC Symbol;Acc:HGNC:25499]
ENSG00000093000_at	NUP50	ENSG00000093000	nucleoporin 50kDa [Source:HGNC Symbol;Acc:HGNC:8065]
ENSG00000093009_at	CDC45	ENSG00000093009	cell division cycle 45 [Source:HGNC Symbol;Acc:HGNC:1739]
ENSG00000093010_at	COMT	ENSG00000093010	catechol-O-methyltransferase [Source:HGNC Symbol;Acc:HGNC:2228]
ENSG00000093072_at	CECR1	ENSG00000093072	cat eye syndrome chromosome region, candidate 1 [Source:HGNC Symbol;Acc:HGNC:1839]
ENSG00000093134_at	VNN3	ENSG00000093134	vanin 3 [Source:HGNC Symbol;Acc:HGNC:16431]
ENSG00000093144_at	ECHDC1	ENSG00000093144	enoyl CoA hydratase domain containing 1 [Source:HGNC Symbol;Acc:HGNC:21489]
ENSG00000093167_at	LRRFIP2	ENSG00000093167	leucine rich repeat (in FLII) interacting protein 2 [Source:HGNC Symbol;Acc:HGNC:6703]
ENSG00000093183_at	SEC22C	ENSG00000093183	SEC22 vesicle trafficking protein homolog C (S. cerevisiae) [Source:HGNC Symbol;Acc:HGNC:16828]
ENSG00000093217_at	XYLB	ENSG00000093217	xylulokinase homolog (H. influenzae) [Source:HGNC Symbol;Acc:HGNC:12839]
ENSG00000094631_at	HDAC6	ENSG00000094631	histone deacetylase 6 [Source:HGNC Symbol;Acc:HGNC:14064]
ENSG00000094661_at	OR1I1	ENSG00000094661	olfactory receptor, family 1, subfamily I, member 1 [Source:HGNC Symbol;Acc:HGNC:8207]
ENSG00000094755_at	GABRP	ENSG00000094755	gamma-aminobutyric acid (GABA) A receptor, pi [Source:HGNC Symbol;Acc:HGNC:4089]
ENSG00000094804_at	CDC6	ENSG00000094804	cell division cycle 6 [Source:HGNC Symbol;Acc:HGNC:1744]
ENSG00000094841_at	UPRT	ENSG00000094841	uracil phosphoribosyltransferase (FUR1) homolog (S. cerevisiae) [Source:HGNC Symbol;Acc:HGNC:28334]
ENSG00000094880_at	CDC23	ENSG00000094880	cell division cycle 23 [Source:HGNC Symbol;Acc:HGNC:1724]
ENSG00000094914_at	AAAS	ENSG00000094914	achalasia, adrenocortical insufficiency, alacrimia [Source:HGNC Symbol;Acc:HGNC:13666]
ENSG00000094916_at	CBX5	ENSG00000094916	chromobox homolog 5 [Source:HGNC Symbol;Acc:HGNC:1555]
ENSG00000094963_at	FMO2	ENSG00000094963	flavin containing monooxygenase 2 (non-functional) [Source:HGNC Symbol;Acc:HGNC:3770]
ENSG00000094975_at	SUCO	ENSG00000094975	SUN domain containing ossification factor [Source:HGNC Symbol;Acc:HGNC:1240]
ENSG00000095002_at	MSH2	ENSG00000095002	mutS homolog 2 [Source:HGNC Symbol;Acc:HGNC:7325]
ENSG00000095015_at	MAP3K1	ENSG00000095015	mitogen-activated protein kinase kinase kinase 1, E3 ubiquitin protein ligase [Source:HGNC Symbol;Acc:HGNC:6848]
ENSG00000095059_at	DHPS	ENSG00000095059	deoxyhypusine synthase [Source:HGNC Symbol;Acc:HGNC:2869]
ENSG00000095066_at	HOOK2	ENSG00000095066	hook microtubule-tethering protein 2 [Source:HGNC Symbol;Acc:HGNC:19885]
ENSG00000095110_at	NXPE1	ENSG00000095110	neurexophilin and PC-esterase domain family, member 1 [Source:HGNC Symbol;Acc:HGNC:28527]
ENSG00000095139_at	ARCN1	ENSG00000095139	archain 1 [Source:HGNC Symbol;Acc:HGNC:649]
ENSG00000095203_at	EPB41L4B	ENSG00000095203	erythrocyte membrane protein band 4.1 like 4B [Source:HGNC Symbol;Acc:HGNC:19818]
ENSG00000095209_at	TMEM38B	ENSG00000095209	transmembrane protein 38B [Source:HGNC Symbol;Acc:HGNC:25535]
ENSG00000095261_at	PSMD5	ENSG00000095261	proteasome (prosome, macropain) 26S subunit, non-ATPase, 5 [Source:HGNC Symbol;Acc:HGNC:9563]
ENSG00000095303_at	PTGS1	ENSG00000095303	prostaglandin-endoperoxide synthase 1 (prostaglandin G/H synthase and cyclooxygenase) [Source:HGNC Symbol;Acc:HGNC:9604]
ENSG00000095319_at	NUP188	ENSG00000095319	nucleoporin 188kDa [Source:HGNC Symbol;Acc:HGNC:17859]
ENSG00000095321_at	CRAT	ENSG00000095321	carnitine O-acetyltransferase [Source:HGNC Symbol;Acc:HGNC:2342]
ENSG00000095370_at	SH2D3C	ENSG00000095370	SH2 domain containing 3C [Source:HGNC Symbol;Acc:HGNC:16884]
ENSG00000095380_at	NANS	ENSG00000095380	N-acetylneuraminic acid synthase [Source:HGNC Symbol;Acc:HGNC:19237]
ENSG00000095383_at	TBC1D2	ENSG00000095383	TBC1 domain family, member 2 [Source:HGNC Symbol;Acc:HGNC:18026]
ENSG00000095397_at	DFNB31	ENSG00000095397	deafness, autosomal recessive 31 [Source:HGNC Symbol;Acc:HGNC:16361]
ENSG00000095464_at	PDE6C	ENSG00000095464	phosphodiesterase 6C, cGMP-specific, cone, alpha prime [Source:HGNC Symbol;Acc:HGNC:8787]
ENSG00000095485_at	CWF19L1	ENSG00000095485	CWF19-like 1, cell cycle control (S. pombe) [Source:HGNC Symbol;Acc:HGNC:25613]
ENSG00000095539_at	SEMA4G	ENSG00000095539	sema domain, immunoglobulin domain (Ig), transmembrane domain (TM) and short cytoplasmic domain, (semaphorin) 4G [Source:HGNC Symbol;Acc:HGNC:10735]
ENSG00000095564_at	BTAF1	ENSG00000095564	BTAF1 RNA polymerase II, B-TFIID transcription factor-associated, 170kDa [Source:HGNC Symbol;Acc:HGNC:17307]
ENSG00000095574_at	IKZF5	ENSG00000095574	IKAROS family zinc finger 5 (Pegasus) [Source:HGNC Symbol;Acc:HGNC:14283]
ENSG00000095585_at	BLNK	ENSG00000095585	B-cell linker [Source:HGNC Symbol;Acc:HGNC:14211]
ENSG00000095587_at	TLL2	ENSG00000095587	tolloid-like 2 [Source:HGNC Symbol;Acc:HGNC:11844]
ENSG00000095596_at	CYP26A1	ENSG00000095596	cytochrome P450, family 26, subfamily A, polypeptide 1 [Source:HGNC Symbol;Acc:HGNC:2603]
ENSG00000095627_at	TDRD1	ENSG00000095627	tudor domain containing 1 [Source:HGNC Symbol;Acc:HGNC:11712]
ENSG00000095637_at	SORBS1	ENSG00000095637	sorbin and SH3 domain containing 1 [Source:HGNC Symbol;Acc:HGNC:14565]
ENSG00000095713_at	CRTAC1	ENSG00000095713	cartilage acidic protein 1 [Source:HGNC Symbol;Acc:HGNC:14882]
ENSG00000095739_at	BAMBI	ENSG00000095739	BMP and activin membrane-bound inhibitor [Source:HGNC Symbol;Acc:HGNC:30251]
ENSG00000095752_at	IL11	ENSG00000095752	interleukin 11 [Source:HGNC Symbol;Acc:HGNC:5966]
ENSG00000095777_at	MYO3A	ENSG00000095777	myosin IIIA [Source:HGNC Symbol;Acc:HGNC:7601]
ENSG00000095787_at	WAC	ENSG00000095787	WW domain containing adaptor with coiled-coil [Source:HGNC Symbol;Acc:HGNC:17327]
ENSG00000095794_at	CREM	ENSG00000095794	cAMP responsive element modulator [Source:HGNC Symbol;Acc:HGNC:2352]
ENSG00000095906_at	NUBP2	ENSG00000095906	nucleotide binding protein 2 [Source:HGNC Symbol;Acc:HGNC:8042]
ENSG00000095917_at	TPSD1	ENSG00000095917	tryptase delta 1 [Source:HGNC Symbol;Acc:HGNC:14118]
ENSG00000095932_at	SMIM24	ENSG00000095932	small integral membrane protein 24 [Source:HGNC Symbol;Acc:HGNC:37244]
ENSG00000095951_at	HIVEP1	ENSG00000095951	human immunodeficiency virus type I enhancer binding protein 1 [Source:HGNC Symbol;Acc:HGNC:4920]
ENSG00000095970_at	TREM2	ENSG00000095970	triggering receptor expressed on myeloid cells 2 [Source:HGNC Symbol;Acc:HGNC:17761]
[truncated: 19,643 more rows]
